# Supplementary material for: Linear poly-ubiquitin remodels the proteome and influences hundreds of regulators in Drosophila
Source: G3 (Bethesda). 2024 Sep 26;14(11):jkae209. doi: 10.1093/g3journal/jkae209 (PMC11540324; doi:10.1093/g3journal/jkae209)
Supplement: jkae209_Supplementary_Data [file jkae209_supplementary_data.zip]

Archive with 2 entries (2 files):
- Supplemental_Figures_1-7_G3-2024-405312.pdf
- Supplemental_Table_1_G3-2024-405312.xlsx
