# Supplementary material for: Linear poly-ubiquitin remodels the proteome and influences hundreds of regulators in Drosophila
Source: G3 (Bethesda). 2024 Sep 26;14(11):jkae209. doi: 10.1093/g3journal/jkae209 (PMC11540324; doi:10.1093/g3journal/jkae209)
Supplement: jkae209_Supplementary_Data [file jkae209_supplementary_data.zip › Supplemental_Table_1_G3-2024-405312.xlsx]

## Sheet: Summary
Results (see other spreadsheets by clicking the tabs at the bottom left corner on this page)
	Table 1. Summary of the TMT analysis
	Samples					TMT Tags					Total Number of Proteins Identified								Total Number of Proteins Quantified
	S1. Ctrl flies (sqh-Gal4>)	S1. SOLEUS-6M6-SOL	S1. SOLEUS-6M6-SOL	S1. SOLEUS-6M6-SOL	S1. SOLEUS-6M6-SOL	126
	S2. Ctrl flies (sqh-Gal4>)	S2. SOLEUS-6M7-SOL	S2. SOLEUS-6M7-SOL	S2. SOLEUS-6M7-SOL	S2. SOLEUS-6M7-SOL	127N
	S3. Ctrl flies (sqh-Gal4>)	S3. SOLEUS-6M8-SOL	S3. SOLEUS-6M8-SOL	S3. SOLEUS-6M8-SOL	S3. SOLEUS-6M8-SOL	127C					7907								7872
	S4. sqh-Gal4>Ub2	S4. SOLEUS-24M1-SOL	S4. SOLEUS-24M1-SOL	S4. SOLEUS-24M1-SOL	S4. SOLEUS-24M1-SOL	128N
	S5. sqh-Gal4>Ub2	S5. SOLEUS-24M2-SOL	S5. SOLEUS-24M2-SOL	S5. SOLEUS-24M2-SOL	S5. SOLEUS-24M2-SOL	128C
	S6. sqh-Gal4>Ub2	S6. SOLEUS-24M5-SOL	S6. SOLEUS-24M5-SOL	S6. SOLEUS-24M5-SOL	S6. SOLEUS-24M5-SOL	129N
	S7. sqh-Gal4>Ub2GG	S7. SOLEUS-30M15-SOL	S7. SOLEUS-30M15-SOL	S7. SOLEUS-30M15-SOL	S7. SOLEUS-30M15-SOL	129C
	S8. sqh-Gal4>Ub2GG	S8. SOLEUS-30M16-SOL	S8. SOLEUS-30M16-SOL	S8. SOLEUS-30M16-SOL	S8. SOLEUS-30M16-SOL	130N
	S9. sqh-Gal4>Ub2GG	S9. SOLEUS-30M17-SOL	S9. SOLEUS-30M17-SOL	S9. SOLEUS-30M17-SOL	S9. SOLEUS-30M17-SOL	130C
	S10. sqh-Gal4>Ub4GG	S10. SOLEUS-6M6-INSOL	S10. SOLEUS-6M6-INSOL	S10. SOLEUS-6M6-INSOL	S10. SOLEUS-6M6-INSOL	131N
	S11. sqh-Gal4>Ub4GG	S11. SOLEUS-6M7-INSOL	S11. SOLEUS-6M7-INSOL	S11. SOLEUS-6M7-INSOL	S11. SOLEUS-6M7-INSOL	131C
	S12. sqh-Gal4>Ub4GG	S12. SOLEUS-6M8-INSOL	S12. SOLEUS-6M8-INSOL	S12. SOLEUS-6M8-INSOL	S12. SOLEUS-6M8-INSOL	132N
	S13. sqh-Gal4>Ub6	S13. SOLEUS-24M1-INSOL	S13. SOLEUS-24M1-INSOL	S13. SOLEUS-24M1-INSOL	S13. SOLEUS-24M1-INSOL	132C
	S14. sqh-Gal4>Ub6	S14. SOLEUS-24M2-INSOL	S14. SOLEUS-24M2-INSOL	S14. SOLEUS-24M2-INSOL	S14. SOLEUS-24M2-INSOL	133N
	S15. sqh-Gal4>Ub6	S15. SOLEUS-24M5-INSOL	S15. SOLEUS-24M5-INSOL	S15. SOLEUS-24M5-INSOL	S15. SOLEUS-24M5-INSOL	133C
	S16. sqh-Gal4>Ub6GG	S16. SOLEUS-30M15-INSOL	S16. SOLEUS-30M15-INSOL	S16. SOLEUS-30M15-INSOL	S16. SOLEUS-30M15-INSOL	134N
	S17. sqh-Gal4>Ub6GG	S17. SOLEUS-30M16-INSOL	S17. SOLEUS-30M16-INSOL	S17. SOLEUS-30M16-INSOL	S17. SOLEUS-30M16-INSOL	134C
	S18. sqh-Gal4>Ub6GG	S18. SOLEUS-30M17-INSOL	S18. SOLEUS-30M17-INSOL	S18. SOLEUS-30M17-INSOL	S18. SOLEUS-30M17-INSOL	135N
	Note: the sequences of identified peptides are available upon request.
	Quantified Proteins
	Ctrl vs Ub2
	Ctrl vs Ub2;p<0.05log2+-0.58
	Ctrl vs Ub2GG
	Ctrl vs Ub2GG;p<0.05log2+-0.58
	Ub2 vs Ub2GG
	Ub2 vs Ub2GG;p<0.05log2+-0.58
	Ctrl vs Ub4GG
	Ctrl vs Ub4GG;p<0.05log2+-0.58
	Ctrl vs Ub6
	Ctrl vs Ub6;p<0.05log2+-0.58
	Ctrl vs Ub6GG
	Ctrl vs Ub6GG;p<0.05log2+-0.58
	Ub6 vs Ub6GG
	Ub6 vs Ub6GG;p<0.05log2+-0.58
Methods
	Cells or tissue are lysed and digested into peptides. After desalting, the peptides are labeled with TMT reagents. The reagents consist of three groups: an amine-specific active ester group that reacts with free alpha N-termini of peptides and the epsilon amino groups of lysine residues, a balance group, and a reporter group. The isobaric labels, defined by a different distribution of isotopes (1…
	The collected data is searched against a database to identify peptides. While the peptides are identified by MS/MS, the quantification is achieved by the fragmented reporter ions in the same MS/MS scans. The peptide quantification data are then corrected for mixing errors, and summarized to derive protein quantification results. Statistical analysis is performed to determine cutoff for altered pr…
Note
	Contaminating isobaric ions that are isolated along with target ions skew TMT reporter ion intensities affecting accuracy and precision of quantitative data from TMT experiments. Lily Ting et.al;Nature Methods 8, 937–940 (2011).

## Sheet: Quantified Proteins
Protein Group#	Protein Accession #	Protein Description	GN	PSM#	Total Peptide#	sig126 (Ctrl1)	sig127N (Ctrl2)	sig127C (Ctrl3)	sig128N (Ub2_1)	sig128C (Ub2_2)	sig129N (Ub2_3)	sig129C (Ub2GG_1)	sig130N (Ub2GG_2)	sig130C (Ub2GG_3)	sig131N (Ub4GG_1)	sig131C (Ub4GG_2)	sig132N (Ub4GG_3)	sig132C (Ub6_1)	sig133N (Ub6_2)	sig133C (Ub6_3)	sig134N (Ub6GG_1)	sig134C (Ub6GG_2)	sig135N (Ub6GG_3)
SJPG0115526.001	sp|A0A0B4K692|NEP2_DROME	Neprilysin-2 OS=Drosophila melanogaster OX=7227 GN=Nep2 PE=1 SV=1	Nep2	46	16	1.33463e+06	1.40978e+06	1.41814e+06	1.55766e+06	1.32239e+06	1.48562e+06	1.30359e+06	1.58066e+06	1.52749e+06	1.42994e+06	1.81144e+06	1.3422e+06	1.4533e+06	1.27314e+06	1.35769e+06	1.32291e+06	1.42642e+06	1.31325e+06
SJPG0115685.001	sp|A0A0B4K7J2|RBP2_DROME	E3 SUMO-protein ligase RanBP2 OS=Drosophila melanogaster OX=7227 GN=Nup358 PE=1 SV=1	Nup358	149	56	2.61127e+06	2.51655e+06	2.68061e+06	2.74925e+06	2.52588e+06	2.72302e+06	2.69403e+06	2.6688e+06	2.49196e+06	2.69565e+06	2.77439e+06	2.78722e+06	2.64318e+06	2.75626e+06	2.51852e+06	2.64523e+06	2.48022e+06	2.61301e+06
SJPG0115102.001	sp|A0A126GUP6|MP1_DROME	Melanization protease 1 OS=Drosophila melanogaster OX=7227 GN=MP1 PE=1 SV=1	MP1	30	10	621335	566729	646788	618207	560982	579823	573031	563592	561182	530101	642397	544728	593274	709467	587759	592989	548381	573991
SJPG0115102.002	sp|A0A126GUP6-2|MP1_DROME	Isoform A of Melanization protease 1 OS=Drosophila melanogaster OX=7227 GN=MP1	MP1	33	11	612632	566616	642556	625999	549968	578180	583258	570509	567887	539590	633988	553955	587322	706623	568386	594692	551705	577785
SJPG0119249.001	sp|A0A1F4|EYS_DROME	Protein eyes shut OS=Drosophila melanogaster OX=7227 GN=eys PE=1 SV=1	eys	88	27	1.53723e+06	1.51572e+06	1.47994e+06	1.47401e+06	1.64011e+06	1.61579e+06	1.58979e+06	1.59259e+06	1.64647e+06	1.79815e+06	1.67439e+06	1.68486e+06	1.21592e+06	1.25805e+06	1.28831e+06	1.58332e+06	1.64747e+06	1.60459e+06
SJPG0104895.001	sp|A1A708|Y4951_DROME	Uncharacterized protein CG4951 OS=Drosophila melanogaster OX=7227 GN=CG4951 PE=1 SV=1	CG4951	16	7	181645	155409	184573	192462	186547	200548	182465	179233	157498	164071	183782	179384	189489	201080	198431	165564	164712	162573
SJPG0115693.001	sp|A1YK02|NUP75_DROME	Nuclear pore complex protein Nup75 OS=Drosophila melanogaster OX=7227 GN=Nup75 PE=2 SV=1	Nup75	16	7	371948	355491	399849	356498	366563	369157	403265	368034	388717	381508	398974	376984	386278	355703	375035	367611	374299	367076
SJPG0119452.001	sp|A1Z6E0|GUS_DROME	Protein gustavus OS=Drosophila melanogaster OX=7227 GN=gus PE=1 SV=2	gus	2	1	308127	402069	307992	300734	324147	298367	305561	310952	341461	307643	323265	312785	340836	284032	325877	315373	317289	316738
SJPG0112139.001	sp|A1Z6H7|PO210_DROME	Nuclear pore membrane glycoprotein 210 OS=Drosophila melanogaster OX=7227 GN=Gp210 PE=1 SV=1	Gp210	98	42	1.02387e+06	973068	1.06973e+06	1.03339e+06	988018	1.06199e+06	1.03414e+06	1.05298e+06	991283	1.00441e+06	1.03251e+06	1.06757e+06	1.03284e+06	1.06314e+06	1.00997e+06	1.00088e+06	967927	975287
SJPG0121157.001	sp|A1Z6L1|TO402_DROME	Mitochondrial import receptor subunit TOM40 homolog 2 OS=Drosophila melanogaster OX=7227 GN=tomboy40 PE=2 SV=1	tomboy40	29	8	1.76375e+06	1.50161e+06	1.88982e+06	1.89398e+06	1.74687e+06	1.88341e+06	1.79089e+06	1.66232e+06	1.50837e+06	1.50862e+06	1.67534e+06	1.6268e+06	1.69206e+06	1.70188e+06	1.50177e+06	1.78494e+06	1.57543e+06	1.61216e+06
SJPG0111500.001	sp|A1Z6M6|TTC4_DROME	DNA polymerase interacting tetratricopeptide repeat-containing, protein of 47 kDa OS=Drosophila melanogaster OX=7227 GN=Dpit47 PE=1 SV=1	Dpit47	14	6	164008	149302	164856	187670	159288	172215	174347	170045	157180	167531	179887	174770	175516	181930	175778	176118	162997	167533
SJPG0118066.001	sp|A1Z713|VPS13_DROME	Vacuolar protein sorting-associated protein 13 OS=Drosophila melanogaster OX=7227 GN=Vps13 PE=1 SV=2	Vps13	358	112	2.81298e+06	2.69657e+06	2.96538e+06	2.9189e+06	2.75848e+06	2.85368e+06	2.82392e+06	2.82926e+06	2.70533e+06	2.69353e+06	2.89155e+06	2.79914e+06	2.8544e+06	2.85726e+06	2.83633e+06	2.74445e+06	2.6697e+06	2.70914e+06
SJPG0100424.001	sp|A1Z7A6|ASAP_DROME	ArfGAP with SH3 domain, ANK repeat and PH domain-containing protein OS=Drosophila melanogaster OX=7227 GN=Asap PE=1 SV=1	Asap	12	9	199015	208147	204104	203734	219576	215496	196302	200795	185946	223706	217014	223568	218557	199753	221410	202479	212083	206203
SJPG0118853.001	sp|A1Z7A8|COIL_DROME	Coilin OS=Drosophila melanogaster OX=7227 GN=coil PE=1 SV=1	coil	6	3	198652	168333	182970	206142	213303	195291	180822	173536	153861	208306	208616	190448	213624	219732	255592	175644	195564	182403
SJPG0115935.001	sp|A1Z7K9|PAN2_DROME	PAN2-PAN3 deadenylation complex catalytic subunit PAN2 OS=Drosophila melanogaster OX=7227 GN=PAN2 PE=1 SV=1	PAN2	3	3	96644	98134.8	100437	101986	92902.6	102380	106846	103000	101650	87711.9	105731	106328	102899	98532	95174.8	92871	103566	100444
SJPG0116217.001	sp|A1Z7T0|PKN_DROME	Serine/threonine-protein kinase N OS=Drosophila melanogaster OX=7227 GN=Pkn PE=1 SV=1	Pkn	37	15	447073	456759	475102	444806	437820	453134	428788	446751	454091	454320	436925	461260	427307	439789	407394	457739	425302	435817
SJPG0118996.001	sp|A1Z7Z9|CP131_DROME	Centrosomal protein of 131 kDa OS=Drosophila melanogaster OX=7227 GN=dila PE=2 SV=2	dila	5	2	144568	306300	78098.2	72014.2	141439	120344	81163.1	153931	179289	294003	173606	119871	150753	140096	169258	133500	295603	196209
SJPG0115517.001	sp|A1Z877|NDG_DROME	Nidogen OS=Drosophila melanogaster OX=7227 GN=Ndg PE=1 SV=1	Ndg	152	37	2.56886e+06	2.31474e+06	2.59699e+06	2.78542e+06	2.73646e+06	2.9633e+06	2.6604e+06	2.62196e+06	2.53242e+06	2.74188e+06	2.83929e+06	2.70427e+06	2.69115e+06	2.90456e+06	2.62964e+06	2.53009e+06	2.42376e+06	2.55024e+06
SJPG0101720.001	sp|A1Z897|SDF2B_DROME	Succinate dehydrogenase assembly factor 2-B, mitochondrial OS=Drosophila melanogaster OX=7227 GN=CG12895 PE=2 SV=1	CG12895	2	1	51819.7	59750	56727.4	49402.3	56407.4	47259.3	72482.5	54898.2	62432.7	52566.9	54797.4	58964.9	52254.2	63211.2	64996.4	55560.2	48827.8	58223.9
SJPG0120218.001	sp|A1Z8D0|PWP1_DROME	Periodic tryptophan protein 1 homolog OS=Drosophila melanogaster OX=7227 GN=nclb PE=1 SV=1	nclb	23	6	306145	271840	322763	297678	296381	293179	327897	296709	272974	284592	306355	287479	307022	281604	294193	291414	282902	292294
SJPG0105588.001	sp|A1Z8J0|C19L1_DROME	CWF19-like protein 1 homolog OS=Drosophila melanogaster OX=7227 GN=CG7741 PE=2 SV=1	CG7741	6	5	115448	104239	117503	113410	119098	110410	123348	112884	125203	117717	133622	106745	117243	119189	141005	106828	136026	124301
SJPG0117732.001	sp|A1Z8N1|TRE11_DROME	Facilitated trehalose transporter Tret1-1 OS=Drosophila melanogaster OX=7227 GN=Tret1-1 PE=1 SV=1	Tret1-1	91	18	2.49573e+06	3.11211e+06	2.25122e+06	2.19056e+06	2.39043e+06	2.28187e+06	2.4328e+06	2.4843e+06	2.92915e+06	2.64803e+06	2.08966e+06	2.34689e+06	2.31766e+06	2.36716e+06	2.46443e+06	2.32066e+06	2.57354e+06	2.51829e+06
SJPG0117732.002	sp|A1Z8N1-2|TRE11_DROME	Isoform B of Facilitated trehalose transporter Tret1-1 OS=Drosophila melanogaster OX=7227 GN=Tret1-1	Tret1-1	27	6	2.27989e+06	3.13613e+06	2.02249e+06	1.67884e+06	1.86913e+06	1.70952e+06	2.03424e+06	2.51658e+06	3.19164e+06	2.63457e+06	1.89642e+06	2.0443e+06	2.21491e+06	2.54403e+06	2.52344e+06	2.16524e+06	2.47805e+06	2.35789e+06
SJPG0115315.001	sp|A1Z8P9|TPR_DROME	Nucleoprotein TPR OS=Drosophila melanogaster OX=7227 GN=Mtor PE=1 SV=1	Mtor	138	57	827222	793354	858121	892497	846709	875112	901350	844392	813270	846568	916546	900378	864572	856532	802292	840915	789496	836115
SJPG0104820.001	sp|A1Z9A2|U587_DROME	UPF0587 protein CG4646 OS=Drosophila melanogaster OX=7227 GN=CG4646 PE=2 SV=1	CG4646	29	8	1.1699e+06	1.08101e+06	1.19914e+06	1.18593e+06	1.12705e+06	1.14036e+06	1.14097e+06	1.15849e+06	1.0282e+06	1.08437e+06	1.2079e+06	1.16384e+06	1.16134e+06	1.12655e+06	1.14249e+06	1.06873e+06	1.02897e+06	1.13035e+06
SJPG0104831.001	sp|A1Z9A8|PTCD3_DROME	Protein PTCD3 homolog, mitochondrial OS=Drosophila melanogaster OX=7227 GN=CG4679 PE=2 SV=1	CG4679	102	29	3.22637e+06	2.44835e+06	3.46896e+06	3.49803e+06	2.94937e+06	3.15798e+06	3.15136e+06	2.77931e+06	2.2483e+06	2.30648e+06	3.03382e+06	2.8763e+06	2.89532e+06	3.30843e+06	2.8592e+06	2.98516e+06	2.70897e+06	2.93641e+06
SJPG0120048.001	sp|A1Z9E2|LIN54_DROME	Protein lin-54 homolog OS=Drosophila melanogaster OX=7227 GN=mip120 PE=1 SV=1	mip120	18	12	197364	187990	219222	217057	216971	235761	211813	207469	194063	216193	210812	217328	216279	207059	187203	220614	191879	180648
SJPG0119258.001	sp|A1Z9G2|SYF1_DROME	Pre-mRNA-splicing factor syf1 homolog OS=Drosophila melanogaster OX=7227 GN=fand PE=1 SV=1	fand	17	10	300747	251963	321810	289163	285500	290976	276918	260917	238400	245317	309798	275797	276013	308311	307887	252787	259930	247663
SJPG0106820.001	sp|A1Z9J4|DJ1A_DROME	Protein DJ-1alpha OS=Drosophila melanogaster OX=7227 GN=DJ-1alpha PE=1 SV=1	DJ-1alpha	6	4	123235	114897	124511	152286	153431	141135	157702	146977	141838	144224	154257	131645	139923	163948	144293	148151	146876	150430
SJPG0120442.001	sp|A1Z9L3|DHX8_DROME	ATP-dependent RNA helicase DHX8 OS=Drosophila melanogaster OX=7227 GN=pea PE=1 SV=1	pea	6	6	129018	94696	124427	135714	121930	114372	115467	117517	100374	93738.1	131764	109154	111721	130815	125042	110650	107876	109645
SJPG0117169.001	sp|A1Z9P3|SHRM_DROME	Protein Shroom OS=Drosophila melanogaster OX=7227 GN=Shrm PE=1 SV=2	Shrm	7	4	206198	176007	220052	220475	180853	183696	189369	191181	165357	181335	233466	190153	202933	209954	197629	193907	169118	192061
SJPG0100926.001	sp|A1Z9S1|BL1S1_DROME	Biogenesis of lysosome-related organelles complex 1 subunit 1 OS=Drosophila melanogaster OX=7227 GN=Blos1 PE=1 SV=2	Blos1	4	3	200093	191138	203861	204781	182339	189281	179662	186032	171654	180592	199913	189921	198721	209708	199668	187318	177328	182623
SJPG0118201.001	sp|A1Z9X0|APKC_DROME	Atypical protein kinase C OS=Drosophila melanogaster OX=7227 GN=aPKC PE=1 SV=1	aPKC	37	12	576547	510880	543995	561121	570751	567257	536358	569728	519858	561846	614872	566178	584775	639612	641513	527784	533547	530507
SJPG0118163.001	sp|A1ZA47|ZASP_DROME	PDZ and LIM domain protein Zasp OS=Drosophila melanogaster OX=7227 GN=Zasp52 PE=1 SV=2	Zasp52	872	102	2.45406e+07	2.78346e+07	2.35379e+07	2.46859e+07	2.56856e+07	2.58731e+07	2.58911e+07	2.62417e+07	2.73889e+07	2.70045e+07	2.25451e+07	2.55035e+07	2.40908e+07	2.37767e+07	2.38511e+07	2.6404e+07	2.65064e+07	2.57456e+07
SJPG0105740.001	sp|A1ZA92|NOL9_DROME	Polynucleotide 5'-hydroxyl-kinase NOL9 OS=Drosophila melanogaster OX=7227 GN=CG8414 PE=2 SV=1	CG8414	13	7	232346	184851	227218	214548	214670	233068	175226	178561	165858	200280	197033	213963	245338	214814	243491	188502	170213	162610
SJPG0118836.001	sp|A1ZAB5|CLU_DROME	Protein clueless OS=Drosophila melanogaster OX=7227 GN=clu PE=1 SV=1	clu	220	49	3.51129e+06	2.53201e+06	4.06575e+06	4.05031e+06	3.21031e+06	3.55758e+06	3.60834e+06	3.07211e+06	2.4126e+06	2.47879e+06	3.58971e+06	3.30131e+06	3.22682e+06	3.52539e+06	2.96303e+06	3.51528e+06	2.74272e+06	3.11163e+06
SJPG0105714.001	sp|A1ZAI3|FACR2_DROME	Putative fatty acyl-CoA reductase CG8303 OS=Drosophila melanogaster OX=7227 GN=CG8303 PE=2 SV=3	CG8303	15	7	1.37893e+06	1.27774e+06	1.4831e+06	1.31622e+06	1.30893e+06	1.31973e+06	1.42582e+06	1.29112e+06	1.28859e+06	1.1254e+06	1.34426e+06	1.24812e+06	1.37239e+06	1.35776e+06	1.29079e+06	1.30575e+06	1.28404e+06	1.28859e+06
SJPG0104933.001	sp|A1ZAI5|FACR1_DROME	Putative fatty acyl-CoA reductase CG5065 OS=Drosophila melanogaster OX=7227 GN=CG5065 PE=3 SV=1	CG5065	30	14	585553	517824	493723	560341	676158	676043	593648	570075	534221	557130	489477	585560	580706	546623	663079	447726	540483	521436
SJPG0121235.001	sp|A1ZAJ2|KIF1A_DROME	Kinesin-like protein unc-104 OS=Drosophila melanogaster OX=7227 GN=unc-104 PE=1 SV=1	unc-104	46	23	611220	574086	629607	658520	658046	677563	681596	680742	633423	657896	684789	684040	692020	703962	709593	623211	633654	642185
SJPG0114607.001	sp|A1ZAK1|INT8_DROME	Integrator complex subunit 8 OS=Drosophila melanogaster OX=7227 GN=IntS8 PE=1 SV=1	IntS8	2	2	130821	125007	131133	136436	125618	129568	131817	120903	121969	130313	131714	133007	127498	136088	133574	124758	123882	122112
SJPG0119136.001	sp|A1ZAX1|EIF3C_DROME	Eukaryotic translation initiation factor 3 subunit C OS=Drosophila melanogaster OX=7227 GN=eIF3c PE=1 SV=1	eIF3c	228	45	7.3582e+06	6.14804e+06	7.97345e+06	7.70056e+06	6.71334e+06	7.03895e+06	7.2201e+06	6.61352e+06	5.95585e+06	6.00849e+06	7.6302e+06	6.98718e+06	7.08926e+06	7.47816e+06	6.93841e+06	7.009e+06	6.33356e+06	6.847e+06
SJPG0103057.001	sp|A1ZB91|DAAF3_DROME	Dynein assembly factor 3, axonemal homolog OS=Drosophila melanogaster OX=7227 GN=CG17669 PE=2 SV=1	CG17669	13	6	385474	335847	424135	426053	402916	403896	384274	371527	297343	350484	403107	350852	384041	404399	399360	345292	342916	369616
SJPG0115156.001	sp|A1ZBD6|MCTP_DROME	Multiple C2 and transmembrane domain-containing protein OS=Drosophila melanogaster OX=7227 GN=Mctp PE=1 SV=3	Mctp	4	4	72494.1	61160.7	61055.9	51787.7	61309.6	60494.7	45771.9	57315.5	45115.1	52781.8	62663.2	53897.7	66279	69432.6	66526.5	55355.2	50649.1	45272.6
SJPG0102490.001	sp|A1ZBE8|DOP1_DROME	Protein dopey-1 homolog OS=Drosophila melanogaster OX=7227 GN=CG15099 PE=1 SV=1	CG15099	26	17	838017	764066	879813	904720	804283	879447	817008	812384	744832	731232	823560	841897	822221	852603	756911	813801	739962	769933
SJPG0115071.001	sp|A1ZBT5|MED8_DROME	Mediator of RNA polymerase II transcription subunit 8 OS=Drosophila melanogaster OX=7227 GN=MED8 PE=2 SV=1	MED8	8	4	68975.5	66693	71435.7	80870.7	71477.4	80241	73720.5	69802.3	62889.8	65413.9	69671.2	70098.8	73234.6	75045.9	76261	61210.1	60753	76920.2
SJPG0102822.001	sp|A1ZBW7|WASC2_DROME	WASH complex subunit 2 OS=Drosophila melanogaster OX=7227 GN=CG16742 PE=1 SV=1	CG16742	9	7	241107	278800	271796	261895	254554	277037	260664	266040	262525	264219	275819	282882	273646	280045	262534	267860	251573	265506
SJPG0111897.001	sp|A1ZBY1|FEM1B_DROME	Protein fem-1 homolog B OS=Drosophila melanogaster OX=7227 GN=Fem-1 PE=2 SV=1	Fem-1	6	3	70135.8	62087.9	77856.6	68820	62548.7	65484.4	62633.4	73652.1	69215.7	64806.6	91257.7	64169.4	73543.7	80514.2	72168.8	57739.5	58030.1	63247.5
SJPG0115092.001	sp|A2VEI2|MICU1_DROME	Calcium uptake protein 1 homolog, mitochondrial OS=Drosophila melanogaster OX=7227 GN=MICU1 PE=2 SV=1	MICU1	20	10	628494	591917	610863	574301	621807	574242	560907	581409	581309	619396	651576	577069	588740	603428	661417	539632	614480	592286
SJPG0115092.002	sp|A2VEI2-2|MICU1_DROME	Isoform A of Calcium uptake protein 1 homolog, mitochondrial OS=Drosophila melanogaster OX=7227 GN=MICU1	MICU1	21	11	633953	600191	625529	579210	622753	583458	562249	583483	581577	625244	659872	587884	590240	607274	651976	551375	616564	600452
SJPG0103602.001	sp|A4VCL2|FA20C_DROME	Extracellular serine/threonine protein CG31145 OS=Drosophila melanogaster OX=7227 GN=CG31145 PE=2 SV=1	CG31145	26	9	227933	190959	218121	210081	204572	217578	206827	198973	193084	183543	200059	192324	203955	204644	208839	192733	195393	208404
SJPG0117752.001	sp|A8DYE2|TRPCG_DROME	Transient receptor potential cation channel trpm OS=Drosophila melanogaster OX=7227 GN=Trpm PE=1 SV=1	Trpm	7	5	168081	183008	154046	164301	174202	172517	169886	187537	176230	187045	185562	180954	177784	200877	203059	158719	181952	177486
SJPG0117919.001	sp|A8DYH2|UFM1_DROME	Ubiquitin-fold modifier 1 OS=Drosophila melanogaster OX=7227 GN=Ufm1 PE=1 SV=1	Ufm1	16	4	2.18114e+06	1.90364e+06	2.37752e+06	2.32107e+06	2.05212e+06	2.22628e+06	2.43701e+06	2.11213e+06	1.91768e+06	1.91417e+06	2.10053e+06	2.26e+06	2.21248e+06	2.12742e+06	1.75222e+06	2.24725e+06	1.82477e+06	2.00374e+06
SJPG0117966.001	sp|A8DYP0|OBSCN_DROME	Obscurin OS=Drosophila melanogaster OX=7227 GN=Unc-89 PE=1 SV=1	Unc-89	1604	229	1.5601e+07	1.40442e+07	1.58906e+07	1.63354e+07	1.58387e+07	1.6555e+07	1.67736e+07	1.58784e+07	1.57284e+07	1.58399e+07	1.5011e+07	1.62245e+07	1.55426e+07	1.53364e+07	1.52887e+07	1.64238e+07	1.6043e+07	1.57912e+07
SJPG0117966.002	sp|A8DYP0-2|OBSCN_DROME	Isoform D of Obscurin OS=Drosophila melanogaster OX=7227 GN=Unc-89	Unc-89	1606	229	1.55911e+07	1.40398e+07	1.58797e+07	1.63332e+07	1.58352e+07	1.65483e+07	1.67799e+07	1.58797e+07	1.5737e+07	1.58402e+07	1.50135e+07	1.62216e+07	1.55403e+07	1.53407e+07	1.52931e+07	1.64223e+07	1.60512e+07	1.57998e+07
SJPG0118899.001	sp|A8JQX3|NOCT_DROME	Nocturnin OS=Drosophila melanogaster OX=7227 GN=cu PE=1 SV=1	cu	17	11	215994	261976	207271	220069	254823	241645	243144	237471	265792	246770	201837	235156	242496	250278	245744	224621	232496	220621
SJPG0114380.001	sp|A8JUP7|HAYAN_DROME	Serine protease Hayan OS=Drosophila melanogaster OX=7227 GN=Hayan PE=2 SV=1	Hayan	9	2	146394	117752	134218	136827	122132	133452	127397	108787	108097	130908	143410	129738	148095	156082	164602	146967	121133	134611
SJPG0120918.001	sp|A8JUV0|SBNO_DROME	Protein strawberry notch OS=Drosophila melanogaster OX=7227 GN=sno PE=1 SV=2	sno	17	8	4.82107e+06	5.89291e+06	4.96397e+06	4.65318e+06	4.66014e+06	4.73468e+06	4.91208e+06	5.13057e+06	5.21045e+06	4.99074e+06	4.31447e+06	5.06277e+06	4.58824e+06	4.4423e+06	4.4118e+06	5.22123e+06	5.08712e+06	5.50691e+06
SJPG0118104.001	sp|B4F7L9|WDY_DROME	WD repeat-containing protein on Y chromosome OS=Drosophila melanogaster OX=7227 GN=WDY PE=2 SV=2	WDY	5	3	107377	91383.9	102134	102743	118073	100533	110457	107709	84359.8	108818	121988	108190	105850	106716	137940	87028.1	108789	121548
SJPG0111922.001	sp|B7YZT2|FIS1_DROME	Mitochondrial fission 1 protein OS=Drosophila melanogaster OX=7227 GN=Fis1 PE=2 SV=1	Fis1	31	6	1.43695e+06	1.5616e+06	1.43196e+06	1.45853e+06	1.54082e+06	1.50535e+06	1.51793e+06	1.57237e+06	1.64885e+06	1.57898e+06	1.41494e+06	1.53931e+06	1.60505e+06	1.52952e+06	1.48968e+06	1.5302e+06	1.52773e+06	1.44831e+06
SJPG0116091.001	sp|B7YZV4|PDE1_DROME	Calcium/calmodulin-dependent 3',5'-cyclic nucleotide phosphodiesterase 1 OS=Drosophila melanogaster OX=7227 GN=Pde1c PE=1 SV=1	Pde1c	31	9	354590	321084	342086	339910	371255	364563	358607	362650	331375	358992	387172	362479	345821	373783	411531	307001	355598	339759
SJPG0115925.001	sp|B7Z0W9|OTOP_DROME	Proton channel OtopLc OS=Drosophila melanogaster OX=7227 GN=OtopLc PE=3 SV=2	OtopLc	9	5	261778	280202	250118	243768	269941	261601	275276	274325	294544	329912	273281	292207	318757	285266	317312	275230	290363	275392
SJPG0104788.001	sp|C0HK92|Y5076_DROME	Uncharacterized protein CG45076 OS=Drosophila melanogaster OX=7227 GN=CG45076 PE=1 SV=1	CG45076	283	31	3.19691e+07	3.3355e+07	3.07667e+07	3.04393e+07	2.97084e+07	3.07313e+07	2.95013e+07	3.2415e+07	3.16159e+07	3.26055e+07	3.24749e+07	3.06125e+07	2.95644e+07	2.74658e+07	2.8532e+07	2.88962e+07	2.91425e+07	2.8927e+07
SJPG0104788.002	sp|C0HK92-2|Y5076_DROME	Isoform E of Uncharacterized protein CG45076 OS=Drosophila melanogaster OX=7227 GN=CG45076	CG45076	171	20	5.78843e+06	6.03582e+06	5.71647e+06	5.70126e+06	5.46367e+06	5.75071e+06	5.6913e+06	6.10782e+06	5.97914e+06	5.98215e+06	6.01138e+06	5.82212e+06	5.4705e+06	5.03967e+06	5.09362e+06	5.43755e+06	5.6164e+06	5.41742e+06
SJPG0104789.001	sp|C0HK94|Y5078_DROME	Uncharacterized protein CG45078 OS=Drosophila melanogaster OX=7227 GN=CG45078 PE=4 SV=1	CG45078	40	12	2.63518e+06	2.54409e+06	2.65571e+06	2.8955e+06	2.57856e+06	2.68656e+06	2.69533e+06	2.78369e+06	2.76784e+06	2.52534e+06	2.81372e+06	2.47448e+06	2.59761e+06	2.52613e+06	2.64594e+06	2.60161e+06	2.69086e+06	2.64767e+06
SJPG0119262.001	sp|C0HK95|FAU_DROME	Protein anoxia up-regulated OS=Drosophila melanogaster OX=7227 GN=fau PE=2 SV=1	fau	91	7	3.09666e+06	3.46796e+06	3.7799e+06	3.49615e+06	2.87864e+06	3.40818e+06	3.21811e+06	3.68873e+06	3.77338e+06	3.10809e+06	3.13106e+06	3.13742e+06	3.02168e+06	2.55155e+06	2.35456e+06	3.4018e+06	3.10131e+06	3.20237e+06
SJPG0116740.001	sp|C0HKA0|RS14A_DROME	40S ribosomal protein S14a OS=Drosophila melanogaster OX=7227 GN=RpS14a PE=1 SV=1	RpS14a	158	11	2.01168e+07	1.58778e+07	2.29937e+07	2.29636e+07	1.91178e+07	2.02738e+07	2.21921e+07	1.95141e+07	1.71767e+07	1.74031e+07	2.33115e+07	2.14018e+07	2.02508e+07	2.22624e+07	1.8079e+07	2.09468e+07	1.84731e+07	1.97985e+07
SJPG0114739.001	sp|C0HKF7|SER1_DROME	Serine protease 1 OS=Drosophila melanogaster OX=7227 GN=Jon99Cii PE=2 SV=1	Jon99Cii	42	8	3.28565e+06	3.89353e+06	2.32861e+06	2.12959e+06	2.63058e+06	2.50937e+06	2.15826e+06	2.43578e+06	2.10584e+06	2.52495e+06	1.55625e+06	3.08446e+06	2.92494e+06	1.94416e+06	2.90188e+06	2.40834e+06	2.46263e+06	2.25965e+06
SJPG0114425.001	sp|C0HL66|H33A_DROME	Histone H3.3A OS=Drosophila melanogaster OX=7227 GN=His3.3A PE=1 SV=1	His3	110	6	6.298e+07	5.76802e+07	6.54686e+07	6.08853e+07	6.61095e+07	7.05661e+07	5.4684e+07	6.21032e+07	5.97891e+07	6.41072e+07	6.19428e+07	6.57968e+07	6.33957e+07	6.40249e+07	6.42422e+07	5.78291e+07	5.75994e+07	5.49372e+07
SJPG0114342.001	sp|C4NYP8|F10A1_DROME	Hsc70-interacting protein 1 OS=Drosophila melanogaster OX=7227 GN=HIP PE=1 SV=2	HIP	166	17	1.18653e+07	1.02643e+07	1.32612e+07	1.40502e+07	1.22737e+07	1.31515e+07	1.34212e+07	1.24324e+07	1.00969e+07	1.05024e+07	1.36085e+07	1.23465e+07	1.2472e+07	1.32382e+07	1.08904e+07	1.23704e+07	1.09016e+07	1.24775e+07
SJPG0117254.001	sp|E1JI63|SNMP2_DROME	Sensory neuron membrane protein 2 OS=Drosophila melanogaster OX=7227 GN=Snmp2 PE=2 SV=1	Snmp2	3	2	298475	180842	324303	227974	196052	169361	138596	165128	119445	90359.2	242644	111318	135454	236531	155951	196899	119291	128741
SJPG0111727.001	sp|E1JIT7|PSD_DROME	PH and SEC7 domain-containing protein OS=Drosophila melanogaster OX=7227 GN=Efa6 PE=1 SV=2	Efa6	15	8	510078	471061	510083	506056	507751	526060	490402	489637	458541	514929	553139	513799	533203	542698	537804	496991	476482	490047
SJPG0118146.001	sp|F3YDF1|YMEL1_DROME	ATP-dependent zinc metalloprotease YME1L OS=Drosophila melanogaster OX=7227 GN=YME1L PE=2 SV=1	YME1L	122	25	2.20709e+06	2.18302e+06	2.30989e+06	2.34382e+06	2.31422e+06	2.36688e+06	2.44054e+06	2.26511e+06	2.3369e+06	2.26092e+06	2.26404e+06	2.38468e+06	2.24659e+06	2.27087e+06	2.18646e+06	2.33664e+06	2.33382e+06	2.35963e+06
SJPG0117741.001	sp|M9MRI4|TRIM9_DROME	E3 ubiquitin-protein ligase TRIM9 OS=Drosophila melanogaster OX=7227 GN=Trim9 PE=1 SV=1	Trim9	2	2	56936	56892.6	45005	47430.7	60091.4	59101.6	56600.9	51351.6	58831	54718.2	62308.7	54729.6	58512.9	54437.4	64193.2	46661.4	51330.4	50944.2
SJPG0116189.001	sp|M9MSG8|PIEZO_DROME	Piezo-type mechanosensitive ion channel component OS=Drosophila melanogaster OX=7227 GN=Piezo PE=2 SV=1	Piezo	50	21	907205	858546	913151	875628	920348	915479	828350	859104	833802	911749	929169	864475	918674	917148	960088	801386	872738	857661
SJPG0118511.001	sp|M9NDE3|BARK_DROME	Protein bark beetle OS=Drosophila melanogaster OX=7227 GN=bark PE=1 SV=1	bark	62	36	538604	468459	571187	585313	546127	591329	534286	521414	494368	519455	622107	572463	588834	621897	555832	560933	508456	531703
SJPG0119597.001	sp|M9NE38|JV_DROME	Protein javelin OS=Drosophila melanogaster OX=7227 GN=jv PE=4 SV=1	jv	3	3	89797.7	101401	76393.8	74402.9	76383.7	83174.1	70478.8	83995.2	76670.9	90009.8	92590.7	89284.7	81193	98022.8	83922.1	79482.8	60287.5	73297.3
SJPG0117989.001	sp|M9PD06|UBP32_DROME	Ubiquitin carboxyl-terminal hydrolase 32 OS=Drosophila melanogaster OX=7227 GN=Usp32 PE=3 SV=1	Usp32	10	7	243419	233557	220171	216327	223250	229599	210977	206184	210022	267599	272273	237660	238320	248736	297393	202169	241640	225904
SJPG0119528.001	sp|M9PFN0|HZG_DROME	Phosphatase Herzog OS=Drosophila melanogaster OX=7227 GN=hzg PE=1 SV=1	hzg	13	6	288012	275267	271530	280204	311444	274377	274040	261014	289588	293871	297983	280561	284247	294393	344682	267331	309757	285644
SJPG0119528.002	sp|M9PFN0-2|HZG_DROME	Isoform A of Phosphatase Herzog OS=Drosophila melanogaster OX=7227 GN=hzg	hzg	15	7	287604	284184	273175	277650	310448	271225	273858	264647	291432	293889	297732	284310	276832	293084	330606	270991	314497	285418
SJPG0119198.001	sp|O01346|EGH_DROME	Beta-1,4-mannosyltransferase egh OS=Drosophila melanogaster OX=7227 GN=egh PE=2 SV=1	egh	7	4	335216	374856	317409	262300	250021	235159	252678	240540	232643	263093	289827	272797	276559	251169	292485	268546	258941	284377
SJPG0119509.001	sp|O01367|HOW_DROME	Protein held out wings OS=Drosophila melanogaster OX=7227 GN=how PE=1 SV=1	how	46	13	882005	657164	960590	896960	789361	866623	794831	744617	610161	672597	953838	800823	838546	916493	832599	760335	686473	709252
SJPG0111518.001	sp|O01382|DRICE_DROME	Caspase OS=Drosophila melanogaster OX=7227 GN=Drice PE=1 SV=2	Drice	6	4	355906	322961	456178	440916	322622	375226	372358	423209	310268	299295	392876	335791	336054	376194	297411	366701	294572	354339
SJPG0116178.001	sp|O01404|PHM_DROME	Peptidylglycine alpha-hydroxylating monooxygenase OS=Drosophila melanogaster OX=7227 GN=Phm PE=1 SV=2	Phm	21	7	486510	531274	464376	444059	474579	466366	446009	484926	475292	493741	486581	492434	495780	529597	503868	394811	506473	481397
SJPG0100162.001	sp|O01666|ATPG_DROME	ATP synthase subunit gamma, mitochondrial OS=Drosophila melanogaster OX=7227 GN=ATPsyngamma PE=2 SV=2	ATPsyngamma	704	24	2.95895e+07	3.27566e+07	2.84283e+07	2.85559e+07	2.95913e+07	3.0147e+07	3.0876e+07	3.09879e+07	3.27053e+07	3.03567e+07	2.58977e+07	2.8779e+07	2.82905e+07	2.77125e+07	2.72609e+07	3.1779e+07	3.11252e+07	2.83513e+07
SJPG0120111.001	sp|O01939|MST_DROME	Protein misato OS=Drosophila melanogaster OX=7227 GN=mst PE=2 SV=1	mst	4	4	200746	202772	215453	222656	218972	211388	238821	222582	232433	224658	240140	224599	217546	189131	214771	203226	218461	218455
SJPG0106881.001	sp|O02002|CASP1_DROME	Caspase-1 OS=Drosophila melanogaster OX=7227 GN=Dcp-1 PE=1 SV=1	Dcp-1	2	2	156131	210263	192808	218975	174894	170821	284739	378493	396807	218723	215823	180069	168806	248887	169917	258813	220041	357417
SJPG0120074.001	sp|O02193|MOF_DROME	Males-absent on the first protein OS=Drosophila melanogaster OX=7227 GN=mof PE=1 SV=1	mof	4	2	35327.2	35010.8	38859.1	39130.2	34687	36258	35720.9	39124.2	36713.9	45681.4	39484.2	38007.3	37360	43001.2	39633.4	37322.3	35056.8	40510.6
SJPG0119145.001	sp|O02195|EIF3I_DROME	Eukaryotic translation initiation factor 3 subunit I OS=Drosophila melanogaster OX=7227 GN=eIF3i PE=1 SV=1	eIF3i	91	17	2.32679e+06	2.16167e+06	2.96285e+06	2.88722e+06	2.14134e+06	2.65608e+06	2.8254e+06	2.46968e+06	2.1296e+06	1.85027e+06	2.26032e+06	2.50063e+06	2.33083e+06	2.29293e+06	1.74409e+06	2.71436e+06	1.99907e+06	2.35261e+06
SJPG0120821.001	sp|O02373|UGDH_DROME	UDP-glucose 6-dehydrogenase OS=Drosophila melanogaster OX=7227 GN=sgl PE=1 SV=1	sgl	37	12	479402	437026	512831	487827	458982	499193	511932	461377	483421	488026	471877	536357	452427	461914	427475	500878	460985	448725
SJPG0114489.001	sp|O02649|CH60A_DROME	Heat shock protein 60A OS=Drosophila melanogaster OX=7227 GN=Hsp60A PE=1 SV=3	Hsp60A	585	46	3.65483e+07	3.08053e+07	3.88855e+07	4.14827e+07	3.59623e+07	3.79553e+07	3.78715e+07	3.44357e+07	2.66408e+07	3.0424e+07	3.85e+07	3.58703e+07	3.45243e+07	3.75162e+07	3.24097e+07	3.88041e+07	3.14217e+07	3.69078e+07
SJPG0106299.001	sp|O15943|CADN_DROME	Neural-cadherin OS=Drosophila melanogaster OX=7227 GN=CadN PE=1 SV=2	CadN	40	21	273025	253302	293375	284562	295308	304949	278196	278924	252506	267831	293598	292891	283165	295544	282474	272708	257799	267456
SJPG0119985.001	sp|O16011|MBL_DROME	Protein muscleblind OS=Drosophila melanogaster OX=7227 GN=mbl PE=2 SV=2	mbl	5	3	243483	208116	254874	276837	276777	288985	265586	247053	235429	257450	245508	254394	284712	247032	240983	259130	240765	239590
SJPG0106418.001	sp|O16102|CHD3_DROME	Chromodomain-helicase-DNA-binding protein 3 OS=Drosophila melanogaster OX=7227 GN=Chd3 PE=2 SV=3	Chd3	2	2	121674	121597	136019	144073	131775	136621	157867	172627	163167	155020	149979	150331	150086	133884	108219	148435	115320	127298
SJPG0116173.001	sp|O16129|SYFM_DROME	Probable phenylalanine--tRNA ligase, mitochondrial OS=Drosophila melanogaster OX=7227 GN=PheRS-m PE=2 SV=3	PheRS-m	31	9	674553	522046	761122	752010	648468	695507	730593	600985	500240	517867	691073	673282	657597	681942	625890	639868	570832	625189
SJPG0116697.001	sp|O16797|RL3_DROME	60S ribosomal protein L3 OS=Drosophila melanogaster OX=7227 GN=RpL3 PE=1 SV=3	RpL3	388	35	3.97595e+07	3.07399e+07	4.50985e+07	4.32546e+07	3.44135e+07	3.74515e+07	3.54352e+07	3.17504e+07	2.6128e+07	2.67982e+07	3.96531e+07	3.55602e+07	3.50657e+07	3.81955e+07	3.23188e+07	3.53531e+07	2.97517e+07	3.34749e+07
SJPG0118000.001	sp|O17444|VACHT_DROME	Vesicular acetylcholine transporter OS=Drosophila melanogaster OX=7227 GN=VAChT PE=2 SV=2	VAChT	12	5	796759	737153	695421	668319	838597	755101	770563	795859	888238	1.01528e+06	853946	814866	819913	768739	949376	751377	899545	770750
SJPG0116676.001	sp|O17445|RL15_DROME	60S ribosomal protein L15 OS=Drosophila melanogaster OX=7227 GN=RpL15 PE=1 SV=1	RpL15	137	15	2.18776e+07	1.89191e+07	2.55007e+07	2.45829e+07	1.97359e+07	2.18755e+07	2.19677e+07	1.93945e+07	1.63571e+07	1.61176e+07	2.17405e+07	2.06502e+07	2.05516e+07	2.11719e+07	1.73176e+07	2.35448e+07	1.7381e+07	2.02955e+07
SJPG0116455.001	sp|O18334|RAB6_DROME	Ras-related protein Rab6 OS=Drosophila melanogaster OX=7227 GN=Rab6 PE=1 SV=1	Rab6	25	10	599921	453152	604576	592077	552350	595504	591618	520350	435806	502203	601994	547601	577900	595172	554555	539315	482044	481942
SJPG0117060.001	sp|O18373|SPS1_DROME	Inactive selenide, water dikinase-like protein OS=Drosophila melanogaster OX=7227 GN=SelD PE=2 SV=1	SelD	93	16	3.76257e+06	3.47793e+06	3.82929e+06	3.97426e+06	4.12277e+06	4.14862e+06	4.01672e+06	3.97896e+06	3.52479e+06	3.78966e+06	4.03712e+06	4.04203e+06	3.88306e+06	4.05253e+06	4.03647e+06	3.46141e+06	3.55818e+06	3.75168e+06
SJPG0111943.001	sp|O18388|IMB_DROME	Importin subunit beta OS=Drosophila melanogaster OX=7227 GN=Fs(2)Ket PE=1 SV=2	Fs	50	21	974035	867457	1.02191e+06	1.03207e+06	932673	991507	916079	910629	792567	882902	971263	971832	943311	978691	906885	926637	845055	894038
SJPG0119652.001	sp|O18391|KRAK_DROME	Probable serine hydrolase OS=Drosophila melanogaster OX=7227 GN=kraken PE=2 SV=1	kraken	16	8	277837	255570	258706	255896	285170	258290	271464	265124	267881	252600	232779	261792	294457	267489	309558	286909	276866	266747
SJPG0120793.001	sp|O18404|HCD2_DROME	3-hydroxyacyl-CoA dehydrogenase type-2 OS=Drosophila melanogaster OX=7227 GN=scu PE=1 SV=1	scu	136	15	1.85465e+07	2.25275e+07	2.06359e+07	1.8535e+07	1.6478e+07	1.75982e+07	1.83865e+07	2.04403e+07	2.05816e+07	1.74885e+07	1.68192e+07	1.78419e+07	1.90472e+07	1.90979e+07	1.5195e+07	2.06612e+07	1.82956e+07	1.87907e+07
SJPG0117451.001	sp|O18405|SURF4_DROME	Surfeit locus protein 4 homolog OS=Drosophila melanogaster OX=7227 GN=Surf4 PE=2 SV=1	Surf4	48	9	6.09561e+06	5.59289e+06	6.37755e+06	5.90513e+06	5.72614e+06	5.77251e+06	6.05251e+06	5.60762e+06	5.49654e+06	4.90448e+06	5.10727e+06	5.77472e+06	5.66511e+06	5.67897e+06	5.37639e+06	5.93054e+06	5.55835e+06	6.14398e+06
SJPG0116815.001	sp|O18413|PRS8_DROME	26S proteasome regulatory subunit 8 OS=Drosophila melanogaster OX=7227 GN=Rpt6 PE=1 SV=2	Rpt6	224	31	3.16702e+06	2.78047e+06	3.51101e+06	3.54945e+06	2.99809e+06	3.21747e+06	3.11918e+06	3.17507e+06	2.71142e+06	2.6164e+06	3.44007e+06	3.03616e+06	3.36506e+06	3.56258e+06	3.01532e+06	3.0548e+06	2.69506e+06	2.9583e+06
SJPG0116477.001	sp|O18640|GBLP_DROME	Guanine nucleotide-binding protein subunit beta-like protein OS=Drosophila melanogaster OX=7227 GN=Rack1 PE=1 SV=2	Rack1	352	23	2.28141e+07	1.73654e+07	2.72698e+07	2.60892e+07	1.98347e+07	2.24338e+07	2.15459e+07	1.91325e+07	1.51499e+07	1.50861e+07	2.20859e+07	2.05237e+07	1.99558e+07	2.21047e+07	1.79381e+07	2.06625e+07	1.67985e+07	1.87024e+07
SJPG0115615.001	sp|O44081|DKC1_DROME	H/ACA ribonucleoprotein complex subunit 4 OS=Drosophila melanogaster OX=7227 GN=Nop60B PE=1 SV=1	Nop60B	51	18	1.58901e+06	1.32755e+06	1.76728e+06	1.62816e+06	1.54598e+06	1.62195e+06	1.72194e+06	1.43674e+06	1.36124e+06	1.23514e+06	1.52481e+06	1.42968e+06	1.45608e+06	1.44909e+06	1.42844e+06	1.35994e+06	1.30735e+06	1.3534e+06
SJPG0121320.001	sp|O44342|WBL_DROME	Protein windbeutel OS=Drosophila melanogaster OX=7227 GN=wbl PE=1 SV=1	wbl	111	13	1.99002e+06	1.75639e+06	1.78127e+06	1.96011e+06	2.1417e+06	1.93677e+06	2.12507e+06	1.64404e+06	1.58044e+06	1.50721e+06	1.7629e+06	2.02505e+06	2.12351e+06	2.11644e+06	2.19644e+06	2.1145e+06	1.8295e+06	2.17793e+06
SJPG0120775.001	sp|O44386|ITA3_DROME	Integrin alpha-PS3 OS=Drosophila melanogaster OX=7227 GN=scb PE=1 SV=2	scb	50	19	653789	587295	630409	643448	651889	673663	623933	606975	597976	680639	680658	675080	685843	694720	668913	634409	598149	571701
SJPG0106647.001	sp|O46036|CTBP_DROME	C-terminal-binding protein OS=Drosophila melanogaster OX=7227 GN=CtBP PE=1 SV=3	CtBP	47	12	1.68035e+06	1.50548e+06	1.77106e+06	1.75998e+06	1.71826e+06	1.77374e+06	1.85416e+06	1.76697e+06	1.61125e+06	1.60946e+06	1.83661e+06	1.76088e+06	1.80192e+06	1.8094e+06	1.65371e+06	1.6003e+06	1.57441e+06	1.62562e+06
SJPG0106647.002	sp|O46036-2|CTBP_DROME	Isoform A of C-terminal-binding protein OS=Drosophila melanogaster OX=7227 GN=CtBP	CtBP	46	12	1.67841e+06	1.49324e+06	1.77872e+06	1.77989e+06	1.72245e+06	1.78e+06	1.85402e+06	1.77616e+06	1.59829e+06	1.59033e+06	1.84259e+06	1.76608e+06	1.79838e+06	1.81664e+06	1.64058e+06	1.62226e+06	1.56456e+06	1.61768e+06
SJPG0118054.001	sp|O46037|VINC_DROME	Vinculin OS=Drosophila melanogaster OX=7227 GN=Vinc PE=1 SV=1	Vinc	378	66	7.28118e+06	6.75442e+06	7.57321e+06	7.26188e+06	7.18833e+06	7.35793e+06	6.92972e+06	7.02847e+06	6.76726e+06	7.12371e+06	7.29916e+06	7.04593e+06	7.42143e+06	7.47951e+06	7.09982e+06	7.09093e+06	6.85219e+06	6.78729e+06
SJPG0117246.001	sp|O46040|MSTAA_DROME	SET domain-containing protein SmydA-8, isoform A OS=Drosophila melanogaster OX=7227 GN=SmydA-8 PE=2 SV=3	SmydA-8	23	12	504859	405286	559002	526935	462003	469872	459559	404391	377421	419988	527472	468937	449766	447303	465206	494778	443557	463870
SJPG0116061.001	sp|O46043|PARG_DROME	Poly(ADP-ribose) glycohydrolase OS=Drosophila melanogaster OX=7227 GN=Parg PE=1 SV=3	Parg	6	3	253420	226480	209181	210505	256640	208871	178854	195217	191961	236756	258381	218186	265456	254939	284886	206980	240998	210141
SJPG0106722.001	sp|O46051|C4D14_DROME	Probable cytochrome P450 4d14 OS=Drosophila melanogaster OX=7227 GN=Cyp4d14 PE=3 SV=1	Cyp4d14	34	12	772644	1.03594e+06	615402	548694	744950	591449	821199	813731	976188	840025	644965	708464	594734	544050	675694	687287	740104	729786
SJPG0116145.001	sp|O46084|PGAM5_DROME	Serine/threonine-protein phosphatase Pgam5, mitochondrial OS=Drosophila melanogaster OX=7227 GN=Pgam5 PE=1 SV=1	Pgam5	23	8	663152	693100	635276	677899	684184	678252	695371	712322	726036	733529	715211	701778	716405	720590	737920	661110	675574	696855
SJPG0118524.001	sp|O46098|BCN92_DROME	Protein bcn92 OS=Drosophila melanogaster OX=7227 GN=bcn92 PE=1 SV=1	bcn92	38	8	1.58888e+06	1.49251e+06	1.57042e+06	1.57245e+06	1.68273e+06	1.63298e+06	1.50508e+06	1.54004e+06	1.54998e+06	1.60123e+06	1.66297e+06	1.56758e+06	1.64663e+06	1.59728e+06	1.76552e+06	1.54933e+06	1.63404e+06	1.5557e+06
SJPG0117777.001	sp|O46101|TSN2A_DROME	Tetraspanin-2A OS=Drosophila melanogaster OX=7227 GN=Tsp2A PE=1 SV=1	Tsp2A	4	1	104311	119063	96877.8	93256.8	107423	111413	95999.2	112541	136365	146090	92027	127333	111946	105552	103406	102105	94475.9	98756.4
SJPG0115110.001	sp|O46102|PAPD1_DROME	Poly(A) RNA polymerase, mitochondrial OS=Drosophila melanogaster OX=7227 GN=MTPAP PE=2 SV=2	MTPAP	7	2	124805	140089	137993	143830	141053	140611	187164	129432	117367	132609	137459	144742	133019	136752	140131	155800	129732	145722
SJPG0120262.001	sp|O46106|NOI_DROME	Splicing factor 3A subunit 3 OS=Drosophila melanogaster OX=7227 GN=noi PE=1 SV=1	noi	24	8	303557	276917	320296	321298	299666	322932	298914	289507	269932	303250	309672	302997	313024	308076	304328	279346	281269	269298
SJPG0100200.001	sp|O46197|A29AB_DROME	Accessory gland protein Acp29AB OS=Drosophila melanogaster OX=7227 GN=Acp29AB PE=2 SV=2	Acp29AB	20	6	313485	615751	259074	182102	254235	334108	226555	476900	394511	573747	305279	351744	269388	287456	277413	340932	487593	341586
SJPG0100210.001	sp|O46199|A53E_DROME	Accessory gland protein Acp53Ea OS=Drosophila melanogaster OX=7227 GN=Acp53Ea PE=2 SV=1	Acp53Ea	56	7	7.72122e+06	2.04e+07	6.47697e+06	4.36799e+06	6.4936e+06	9.02233e+06	6.36058e+06	1.3564e+07	1.20015e+07	1.48398e+07	7.3352e+06	8.56023e+06	6.79172e+06	6.43616e+06	7.21611e+06	8.52523e+06	1.42267e+07	8.55757e+06
SJPG0100212.001	sp|O46202|A62F_DROME	Accessory gland protein Acp62F OS=Drosophila melanogaster OX=7227 GN=Acp62F PE=2 SV=1	Acp62F	41	6	6.60353e+06	1.94835e+07	7.25651e+06	5.41936e+06	7.36322e+06	9.79762e+06	6.84424e+06	1.41577e+07	1.22495e+07	1.28865e+07	6.90619e+06	8.50836e+06	7.35305e+06	7.07492e+06	7.99543e+06	1.11027e+07	1.7147e+07	1.33826e+07
SJPG0100202.001	sp|O46203|A32CD_DROME	Accessory gland protein Acp32CD OS=Drosophila melanogaster OX=7227 GN=Acp32CD PE=2 SV=3	Acp32CD	8	4	448560	652721	243715	227216	459334	394402	323298	345228	420589	1.00342e+06	480687	613357	475840	318386	541330	490588	504686	418386
SJPG0119514.001	sp|O46339|HTH_DROME	Homeobox protein homothorax OS=Drosophila melanogaster OX=7227 GN=hth PE=1 SV=1	hth	5	3	52821.1	46340.3	58676	61304.9	55135.9	60838.9	48299.9	56930	43357.3	54008.3	57313.1	51379.1	58314.4	63809.6	61941.6	47299.2	44638.9	45129.1
SJPG0116668.001	sp|O61231|RL10_DROME	60S ribosomal protein L10 OS=Drosophila melanogaster OX=7227 GN=RpL10 PE=1 SV=1	RpL10	120	16	2.68601e+07	1.61256e+07	2.92909e+07	2.87856e+07	2.23833e+07	2.49706e+07	2.24078e+07	1.89649e+07	1.38936e+07	1.67893e+07	2.70779e+07	2.1867e+07	2.25568e+07	2.6056e+07	2.1765e+07	2.13205e+07	1.7731e+07	1.851e+07
SJPG0106877.001	sp|O61305|DDX19_DROME	DEAD-box helicase Dbp80 OS=Drosophila melanogaster OX=7227 GN=Dbp80 PE=1 SV=1	Dbp80	67	17	1.59781e+06	1.18371e+06	1.67696e+06	1.61646e+06	1.47572e+06	1.57175e+06	1.46328e+06	1.36213e+06	1.22631e+06	1.40934e+06	1.80772e+06	1.51902e+06	1.51193e+06	1.68585e+06	1.52842e+06	1.37927e+06	1.32015e+06	1.257e+06
SJPG0117599.001	sp|O61307|TENM_DROME	Teneurin-m OS=Drosophila melanogaster OX=7227 GN=Ten-m PE=1 SV=2	Ten-m	14	12	113114	96211.7	125567	119314	116387	108425	105536	103989	101141	101505	133869	106772	117537	115537	116925	97784.5	102410	103134
SJPG0120446.001	sp|O61345|PENG_DROME	Protein penguin OS=Drosophila melanogaster OX=7227 GN=peng PE=2 SV=1	peng	36	20	451137	357608	485232	468883	410956	438560	490016	428693	376427	380747	490247	424367	479952	464112	462388	429255	347958	376348
SJPG0120401.001	sp|O61443|MK38B_DROME	Mitogen-activated protein kinase p38b OS=Drosophila melanogaster OX=7227 GN=p38b PE=1 SV=1	p38b	29	8	1.10424e+06	1.03786e+06	1.06749e+06	1.07959e+06	1.11603e+06	1.13523e+06	1.12634e+06	1.09691e+06	1.06343e+06	1.18873e+06	1.10644e+06	1.15159e+06	1.11493e+06	1.14127e+06	1.08738e+06	1.06674e+06	1.06972e+06	1.06183e+06
SJPG0111930.001	sp|O61491|FLOT1_DROME	Flotillin-1 OS=Drosophila melanogaster OX=7227 GN=Flo1 PE=2 SV=1	Flo1	90	24	1.75091e+06	1.71899e+06	1.63891e+06	1.8903e+06	2.03741e+06	1.99772e+06	1.90929e+06	1.95431e+06	2.04048e+06	2.23459e+06	2.05531e+06	2.01777e+06	2.10958e+06	2.21925e+06	2.20525e+06	2.01011e+06	2.07435e+06	1.87585e+06
SJPG0111931.001	sp|O61492|FLOT2_DROME	Flotillin-2 OS=Drosophila melanogaster OX=7227 GN=Flo2 PE=2 SV=3	Flo2	118	24	2.03249e+06	2.01876e+06	1.90783e+06	2.08271e+06	2.37492e+06	2.27118e+06	2.19413e+06	2.24593e+06	2.4231e+06	2.62248e+06	2.40753e+06	2.38346e+06	2.45058e+06	2.51505e+06	2.70254e+06	2.24553e+06	2.52489e+06	2.28147e+06
SJPG0111931.002	sp|O61492-2|FLOT2_DROME	Isoform B of Flotillin-2 OS=Drosophila melanogaster OX=7227 GN=Flo2	Flo2	118	24	2.03249e+06	2.01876e+06	1.90783e+06	2.08271e+06	2.37492e+06	2.27118e+06	2.19413e+06	2.24593e+06	2.4231e+06	2.62248e+06	2.40753e+06	2.38346e+06	2.45058e+06	2.51505e+06	2.70254e+06	2.24553e+06	2.52489e+06	2.28147e+06
SJPG0115604.001	sp|O61613|NMT_DROME	Glycylpeptide N-tetradecanoyltransferase OS=Drosophila melanogaster OX=7227 GN=Nmt PE=2 SV=2	Nmt	81	17	885379	647940	1.00868e+06	1.04782e+06	848595	944416	895221	812706	648948	669066	919174	792553	875095	918469	824057	949330	758059	747655
SJPG0120400.001	sp|O62618|MK38A_DROME	Mitogen-activated protein kinase p38a OS=Drosophila melanogaster OX=7227 GN=p38a PE=1 SV=1	p38a	7	4	1.00203e+06	957757	1.04259e+06	1.14866e+06	1.13403e+06	1.13184e+06	1.23081e+06	1.20892e+06	1.17056e+06	1.20408e+06	1.19868e+06	1.26839e+06	1.01254e+06	1.08122e+06	928640	1.04915e+06	1.00152e+06	1.11104e+06
SJPG0116380.001	sp|O62619|KPYK_DROME	Pyruvate kinase OS=Drosophila melanogaster OX=7227 GN=PyK PE=2 SV=2	PyK	789	41	3.16928e+07	3.8639e+07	3.22223e+07	3.18186e+07	3.17464e+07	2.983e+07	3.35184e+07	3.50787e+07	3.95031e+07	3.35216e+07	2.96415e+07	3.2127e+07	3.06269e+07	3.12111e+07	3.21957e+07	3.39414e+07	3.61164e+07	3.56015e+07
SJPG0118552.001	sp|O62621|COPB2_DROME	Coatomer subunit beta' OS=Drosophila melanogaster OX=7227 GN=beta'COP PE=2 SV=2	beta	159	35	4.01712e+06	3.51442e+06	4.27778e+06	4.06592e+06	3.86482e+06	3.93867e+06	3.95139e+06	3.64006e+06	3.38714e+06	3.34326e+06	3.897e+06	3.86271e+06	3.88671e+06	4.01837e+06	3.73499e+06	3.85484e+06	3.53096e+06	3.78309e+06
SJPG0118293.001	sp|O76206|RIFK_DROME	Putative riboflavin kinase OS=Drosophila melanogaster OX=7227 GN=anon-84Ea PE=2 SV=1	anon-84Ea	25	6	1.57125e+06	1.5247e+06	1.52607e+06	1.44142e+06	1.55127e+06	1.38335e+06	1.52644e+06	1.4068e+06	1.48026e+06	1.49358e+06	1.60163e+06	1.43676e+06	1.65452e+06	1.49452e+06	1.6906e+06	1.49825e+06	1.54599e+06	1.45359e+06
SJPG0118970.001	sp|O76324|DCO_DROME	Discs overgrown protein kinase OS=Drosophila melanogaster OX=7227 GN=dco PE=1 SV=2	dco	8	4	348517	302727	399184	364658	352361	363718	355344	362831	320641	329558	404105	374385	354235	343568	364285	316493	337558	361774
SJPG0116081.001	sp|O76454|PHS_DROME	Pterin-4-alpha-carbinolamine dehydratase OS=Drosophila melanogaster OX=7227 GN=Pcd PE=1 SV=2	Pcd	16	3	187401	134595	134539	233510	187571	174940	309843	185336	154058	221611	222303	243366	388024	380912	404497	205826	264740	207299
SJPG0115591.001	sp|O76464|NFT1_DROME	Nitrilase and fragile histidine triad fusion protein NitFhit OS=Drosophila melanogaster OX=7227 GN=NitFhit PE=1 SV=1	NitFhit	34	12	1.00554e+06	1.0496e+06	966439	891165	954877	927724	910707	1.01147e+06	1.04591e+06	1.13097e+06	1.04403e+06	995954	947244	994835	1.03465e+06	993168	1.05583e+06	985628
SJPG0114819.001	sp|O76767|ERD2_DROME	ER lumen protein-retaining receptor OS=Drosophila melanogaster OX=7227 GN=KdelR PE=2 SV=1	KdelR	9	2	896320	1.00998e+06	997655	1.07626e+06	969629	1.00044e+06	1.08559e+06	1.03623e+06	1.09366e+06	1.08845e+06	965208	1.2572e+06	1.08191e+06	1.0937e+06	919034	1.19824e+06	934141	1.08682e+06
SJPG0116625.001	sp|O76878|RIPL_DROME	RILP-like protein homolog OS=Drosophila melanogaster OX=7227 GN=Rilpl PE=1 SV=1	Rilpl	10	6	289834	298434	309055	319092	318640	349655	372140	344535	334568	327128	326202	353542	333495	358335	337619	333357	337080	346435
SJPG0118286.001	sp|O76879|CCCP_DROME	Circadian clock-controlled protein OS=Drosophila melanogaster OX=7227 GN=anon-3B1.2 PE=2 SV=2	anon-3B1	47	12	1.0523e+06	490932	1.4742e+06	1.46773e+06	805047	1.19778e+06	854083	1.20866e+06	550639	432299	1.70201e+06	680018	1.25317e+06	340145	931588	893537	537575	899090
SJPG0120735.001	sp|O76902|PKHF1_DROME	Pleckstrin homology domain-containing family F member 1 homolog OS=Drosophila melanogaster OX=7227 GN=rush PE=1 SV=1	rush	48	12	1.29519e+06	1.24513e+06	1.2483e+06	1.2245e+06	1.32366e+06	1.23919e+06	1.25381e+06	1.27938e+06	1.33002e+06	1.33928e+06	1.30318e+06	1.31998e+06	1.33662e+06	1.30362e+06	1.41727e+06	1.21786e+06	1.31806e+06	1.21462e+06
SJPG0118488.001	sp|O76922|AUB_DROME	Protein aubergine OS=Drosophila melanogaster OX=7227 GN=aub PE=1 SV=1	aub	21	12	292353	278355	317104	331798	317529	328195	343501	314646	263656	291832	313272	322055	290002	267687	313398	309440	280825	302453
SJPG0116753.001	sp|O76927|RS21_DROME	40S ribosomal protein S21 OS=Drosophila melanogaster OX=7227 GN=RpS21 PE=1 SV=1	RpS21	123	8	2.65769e+06	2.18648e+06	2.85905e+06	2.89872e+06	2.48894e+06	2.60283e+06	2.6376e+06	2.39896e+06	2.0923e+06	2.19279e+06	2.69799e+06	2.558e+06	2.49198e+06	2.72946e+06	2.4365e+06	2.62189e+06	2.247e+06	2.38802e+06
SJPG0116256.001	sp|O76932|PP4C_DROME	Serine/threonine-protein phosphatase 4 catalytic subunit OS=Drosophila melanogaster OX=7227 GN=Pp4-19C PE=2 SV=1	Pp4-19C	12	7	399132	368452	426590	431177	429409	445771	404044	386792	388066	395846	412876	401185	443333	442762	439128	399600	421264	411125
SJPG0111571.001	sp|O77051|E2F2_DROME	Transcription factor E2F2 OS=Drosophila melanogaster OX=7227 GN=E2f2 PE=1 SV=1	E2f2	7	3	196304	204414	205734	195108	232843	203611	180912	191099	189155	190923	184616	198620	193014	202727	206590	191680	198450	185682
SJPG0118892.001	sp|O77059|CRY1_DROME	Cryptochrome-1 OS=Drosophila melanogaster OX=7227 GN=cry PE=1 SV=1	cry	22	12	164625	134160	129050	170703	180176	162246	234020	239623	242251	256464	204423	223889	157760	194856	204029	261979	278317	258161
SJPG0100981.003	sp|O77086-3|C3G_DROME	Isoform C of Guanine nucleotide-releasing factor 2 OS=Drosophila melanogaster OX=7227 GN=C3G	C3G	2	2	55678.6	51084.1	53126.2	51681.7	44093.8	43386.9	46950.4	48048.9	55055.2	52592.6	54113.1	50938.4	51986.4	44976	63135.5	41597.5	43983	47537.5
SJPG0100937.001	sp|O77150|BM02_DROME	Bomanin-2 OS=Drosophila melanogaster OX=7227 GN=Bom2 PE=1 SV=2	Bom2	2	1	76928	45208.7	59886.5	64959.1	74107.9	97884.1	58034.7	53018.5	45840.7	72181.2	61258.4	61827.5	80589.8	124489	80210.5	73935.4	52856.8	50015.8
SJPG0116226.001	sp|O77237|PELI_DROME	Protein pellino OS=Drosophila melanogaster OX=7227 GN=Pli PE=1 SV=1	Pli	4	3	191079	173813	180531	161824	140792	153923	136564	141331	139498	152754	156435	136604	135202	171624	167933	133111	128989	135775
SJPG0104527.001	sp|O77263|TRMB_DROME	tRNA (guanine-N(7)-)-methyltransferase OS=Drosophila melanogaster OX=7227 GN=CG4045 PE=2 SV=1	CG4045	4	3	58662.9	60199.2	66709.6	56638.5	59599.2	59961.6	58361.8	57796	54244.7	50414.7	67818.1	57256.6	55615.7	61996.9	63353.8	46972.8	54034.6	62193.1
SJPG0117700.001	sp|O77277|TORS_DROME	Torsin-like protein OS=Drosophila melanogaster OX=7227 GN=Torsin PE=2 SV=2	Torsin	39	14	886561	850629	903526	876370	820964	818615	863739	854064	780453	799096	912828	862316	832533	827269	841954	825768	800915	853883
SJPG0119139.001	sp|O77410|EIF3E_DROME	Eukaryotic translation initiation factor 3 subunit E OS=Drosophila melanogaster OX=7227 GN=eIF3e PE=1 SV=1	eIF3e	132	25	1.79334e+06	1.48975e+06	1.9619e+06	1.96764e+06	1.61749e+06	1.79054e+06	1.7642e+06	1.6388e+06	1.37076e+06	1.40278e+06	1.75977e+06	1.68215e+06	1.7203e+06	1.83441e+06	1.57717e+06	1.65118e+06	1.45353e+06	1.60244e+06
SJPG0115698.001	sp|O77460|IPYR_DROME	Inorganic pyrophosphatase OS=Drosophila melanogaster OX=7227 GN=Nurf-38 PE=1 SV=3	Nurf-38	186	21	1.06234e+07	1.28577e+07	1.05953e+07	1.11767e+07	1.07152e+07	1.02581e+07	1.16305e+07	1.22071e+07	1.23364e+07	1.12868e+07	1.05136e+07	1.13185e+07	1.11413e+07	1.05533e+07	1.05298e+07	1.12941e+07	1.16029e+07	1.20408e+07
SJPG0106540.001	sp|O77475|CPESY_DROME	Ceramide phosphoethanolamine synthase OS=Drosophila melanogaster OX=7227 GN=Cpes PE=1 SV=1	Cpes	6	1	29965	27189	28435.3	31557.4	31257	27520.5	30306.5	28925.8	28357.8	25316.6	28400.9	25776.4	30239.4	26411.2	30331.4	26501.9	31382.1	31521.9
SJPG0100447.001	sp|O96539|ATE1_DROME	Arginyl-tRNA--protein transferase 1 OS=Drosophila melanogaster OX=7227 GN=Ate1 PE=2 SV=3	Ate1	20	9	366692	350639	396883	378410	363994	362242	420775	373886	444944	361175	377445	366805	376132	366528	352799	418119	396944	395798
SJPG0100447.003	sp|O96539-4|ATE1_DROME	Isoform C of Arginyl-tRNA--protein transferase 1 OS=Drosophila melanogaster OX=7227 GN=Ate1	Ate1	19	9	376770	361744	394566	366937	378373	354131	403776	355008	441016	367822	378682	359036	369616	367240	391183	402711	406974	391434
SJPG0120586.001	sp|O96553|C1TC_DROME	C-1-tetrahydrofolate synthase, cytoplasmic OS=Drosophila melanogaster OX=7227 GN=pug PE=2 SV=4	pug	297	53	5.85796e+06	8.23458e+06	6.08168e+06	6.68584e+06	5.40687e+06	4.89595e+06	6.4902e+06	7.22092e+06	8.22056e+06	5.57789e+06	5.9546e+06	5.80472e+06	5.46455e+06	5.35657e+06	4.75655e+06	7.60487e+06	7.12138e+06	7.97122e+06
SJPG0117697.001	sp|O96651|TOP3B_DROME	DNA topoisomerase 3-beta OS=Drosophila melanogaster OX=7227 GN=Top3beta PE=2 SV=2	Top3beta	15	11	472357	411767	499308	498208	483030	474885	477657	475932	441759	474212	532352	497727	480453	471912	461528	435651	442250	462227
SJPG0119116.001	sp|O96827|EF1B_DROME	Probable elongation factor 1-beta OS=Drosophila melanogaster OX=7227 GN=eEF1beta PE=1 SV=3	eEF1beta	165	17	1.38304e+07	1.09094e+07	1.63268e+07	1.66206e+07	1.22616e+07	1.30337e+07	1.56482e+07	1.37001e+07	1.17621e+07	1.03996e+07	1.57342e+07	1.28389e+07	1.3892e+07	1.54134e+07	1.31185e+07	1.3733e+07	1.18927e+07	1.38531e+07
SJPG0119253.001	sp|O96838|FYV1_DROME	Putative 1-phosphatidylinositol 3-phosphate 5-kinase OS=Drosophila melanogaster OX=7227 GN=fab1 PE=1 SV=2	fab1	19	18	234464	255160	242122	242504	247323	245902	235799	244010	256000	243188	229425	251929	244009	236436	249269	239241	245357	243522
SJPG0106389.001	sp|O96860|DYL2_DROME	Dynein light chain 2, cytoplasmic OS=Drosophila melanogaster OX=7227 GN=Cdlc2 PE=1 SV=1	Cdlc2	80	8	3.97243e+06	4.08021e+06	4.10661e+06	4.39059e+06	4.77667e+06	4.7812e+06	4.76568e+06	4.66944e+06	4.18974e+06	4.69101e+06	4.42279e+06	4.56616e+06	4.33468e+06	4.24981e+06	4.48924e+06	4.18904e+06	4.66073e+06	4.54363e+06
SJPG0106473.001	sp|O96863|CSK2C_DROME	Casein kinase II subunit beta' OS=Drosophila melanogaster OX=7227 GN=CkIIbeta2 PE=1 SV=1	CkIIbeta2	4	3	96856.2	95500.5	103171	95814.6	113357	102980	104351	104878	95005.3	116700	105463	100830	106533	117385	107409	111615	106190	110168
SJPG0101805.001	sp|O97067|PTH2_DROME	Probable peptidyl-tRNA hydrolase 2 OS=Drosophila melanogaster OX=7227 GN=CG1307 PE=2 SV=2	CG1307	27	6	1.24617e+06	1.13971e+06	1.18942e+06	1.22218e+06	1.17007e+06	1.12538e+06	1.20793e+06	1.1444e+06	1.16727e+06	1.11379e+06	1.27699e+06	1.1394e+06	1.2491e+06	1.25244e+06	1.27196e+06	1.19725e+06	1.15262e+06	1.21052e+06
SJPG0100434.001	sp|O97069|ASSY_DROME	Argininosuccinate synthase OS=Drosophila melanogaster OX=7227 GN=Ass PE=2 SV=1	Ass	24	10	1.64442e+06	2.18968e+06	1.52524e+06	1.16019e+06	1.4037e+06	1.23627e+06	1.07933e+06	1.28934e+06	1.24814e+06	1.25651e+06	1.11249e+06	1.18077e+06	1.03522e+06	839431	1.11289e+06	1.14755e+06	1.33681e+06	1.21595e+06
SJPG0114495.001	sp|O97125|HSP68_DROME	Heat shock protein 68 OS=Drosophila melanogaster OX=7227 GN=Hsp68 PE=1 SV=1	Hsp68	244	26	3.46865e+07	3.01332e+07	3.72845e+07	4.03664e+07	3.67393e+07	3.77553e+07	3.84358e+07	3.61139e+07	2.93136e+07	3.25886e+07	3.93972e+07	3.62532e+07	3.57945e+07	3.82908e+07	3.34208e+07	3.57469e+07	3.16082e+07	3.47286e+07
SJPG0115199.001	sp|O97159|CHDM_DROME	Chromodomain-helicase-DNA-binding protein Mi-2 homolog OS=Drosophila melanogaster OX=7227 GN=Mi-2 PE=1 SV=2	Mi-2	97	40	1.83223e+06	1.58535e+06	1.9072e+06	1.88657e+06	1.77709e+06	1.89751e+06	1.8325e+06	1.81012e+06	1.63389e+06	1.73376e+06	1.9605e+06	1.91039e+06	1.90101e+06	1.94393e+06	1.86291e+06	1.70543e+06	1.60127e+06	1.66982e+06
SJPG0103212.001	sp|O97172|U729_DROME	UPF0729 protein CG18508 OS=Drosophila melanogaster OX=7227 GN=CG18508 PE=1 SV=1	CG18508	16	5	2.03889e+06	1.86305e+06	1.84374e+06	1.96763e+06	2.02259e+06	1.90381e+06	1.90406e+06	1.83434e+06	1.61875e+06	1.94891e+06	2.02135e+06	1.89085e+06	1.94597e+06	2.18236e+06	2.22138e+06	1.85526e+06	1.8371e+06	1.85715e+06
SJPG0120798.001	sp|O97394|SDK_DROME	Protein sidekick OS=Drosophila melanogaster OX=7227 GN=sdk PE=1 SV=2	sdk	11	8	179240	164570	187027	175448	158369	178370	158209	163508	157788	168091	174154	176681	192824	238786	180375	176409	153162	164600
SJPG0112087.001	sp|O97422|B3GI_DROME	Galactosylgalactosylxylosylprotein 3-beta-glucuronosyltransferase I OS=Drosophila melanogaster OX=7227 GN=GlcAT-I PE=2 SV=2	GlcAT-I	22	7	248563	217425	237202	240683	247275	244496	233641	241030	223456	237634	255902	248207	250376	267448	270462	213052	227047	231998
SJPG0114597.001	sp|O97477|INO1_DROME	Inositol-3-phosphate synthase OS=Drosophila melanogaster OX=7227 GN=Inos PE=1 SV=1	Inos	83	19	1.82515e+06	2.10521e+06	1.82025e+06	1.9768e+06	2.03303e+06	1.95999e+06	2.10947e+06	1.92492e+06	1.91043e+06	1.92843e+06	1.61693e+06	2.13628e+06	1.80238e+06	1.74626e+06	1.70463e+06	2.06847e+06	1.80676e+06	1.87037e+06
SJPG0100256.001	sp|P00334|ADH_DROME	Alcohol dehydrogenase OS=Drosophila melanogaster OX=7227 GN=Adh PE=1 SV=2	Adh	782	16	1.14942e+08	1.86324e+08	1.13672e+08	9.58795e+07	1.03457e+08	8.43242e+07	1.19295e+08	1.27376e+08	1.76034e+08	1.07757e+08	8.8768e+07	1.01578e+08	1.06988e+08	8.78121e+07	1.019e+08	1.30481e+08	1.41197e+08	1.41793e+08
SJPG0120119.001	sp|P00417|COX3_DROME	Cytochrome c oxidase subunit 3 OS=Drosophila melanogaster OX=7227 GN=mt:CoIII PE=3 SV=1	mt	7	1	435004	495941	508990	455928	461066	512550	372448	582665	624767	456901	363512	486936	372738	372176	413425	231455	427995	401425
SJPG0100172.001	sp|P00522|ABL_DROME	Tyrosine-protein kinase Abl OS=Drosophila melanogaster OX=7227 GN=Abl PE=1 SV=3	Abl	8	6	111549	111996	130538	116961	121223	132191	125695	118506	114549	115216	110004	124629	128196	118281	100038	125450	112362	109585
SJPG0117365.001	sp|P00528|SRC64_DROME	Tyrosine-protein kinase Src64B OS=Drosophila melanogaster OX=7227 GN=Src64B PE=1 SV=3	Src64B	21	11	294566	261680	312743	301077	314882	325124	290465	304075	269637	319169	346149	325140	320148	321694	325332	309580	296915	293356
SJPG0120115.001	sp|P00850|ATP6_DROME	ATP synthase subunit a OS=Drosophila melanogaster OX=7227 GN=mt:ATPase6 PE=3 SV=4	mt	4	2	373960	435000	274476	278858	348780	272370	328502	322875	442590	373882	341546	379754	264164	401728	430152	373176	454928	459268
SJPG0112036.001	sp|P00967|PUR2_DROME	Trifunctional purine biosynthetic protein adenosine-3 OS=Drosophila melanogaster OX=7227 GN=Gart PE=1 SV=2	Gart	277	53	6.4174e+06	6.79381e+06	6.55816e+06	6.19178e+06	4.94749e+06	4.5857e+06	5.70926e+06	5.91228e+06	6.16584e+06	4.5381e+06	6.06998e+06	4.9777e+06	5.38141e+06	5.18086e+06	4.92094e+06	6.55885e+06	5.94707e+06	6.51367e+06
SJPG0114419.001	sp|P02255|H1_DROME	Histone H1 OS=Drosophila melanogaster OX=7227 GN=His1 PE=1 SV=1	His1	226	18	2.20707e+07	2.21738e+07	2.75632e+07	2.55437e+07	2.40321e+07	3.07794e+07	2.36154e+07	2.52066e+07	2.45448e+07	2.36883e+07	1.97417e+07	2.68669e+07	2.27873e+07	2.24e+07	1.73193e+07	2.50456e+07	2.02438e+07	2.10083e+07
SJPG0114423.001	sp|P02283|H2B_DROME	Histone H2B OS=Drosophila melanogaster OX=7227 GN=His2B PE=1 SV=2	His2B	164	12	2.51819e+07	1.9921e+07	2.56247e+07	2.42792e+07	2.7034e+07	2.73085e+07	2.35533e+07	2.28268e+07	2.15912e+07	2.45961e+07	2.54622e+07	2.46447e+07	2.59656e+07	2.78981e+07	2.68918e+07	2.37786e+07	2.27245e+07	2.02262e+07
SJPG0114424.001	sp|P02299|H3_DROME	Histone H3 OS=Drosophila melanogaster OX=7227 GN=His3 PE=1 SV=4	His3	111	6	6.29524e+07	5.76172e+07	6.51233e+07	6.08948e+07	6.61584e+07	7.02956e+07	5.45813e+07	6.1983e+07	5.95272e+07	6.43251e+07	6.20857e+07	6.57116e+07	6.36555e+07	6.43875e+07	6.45042e+07	5.7925e+07	5.76053e+07	5.48276e+07
SJPG0114485.001	sp|P02515|HSP22_DROME	Heat shock protein 22 OS=Drosophila melanogaster OX=7227 GN=Hsp22 PE=1 SV=4	Hsp22	5	2	53175.8	35991.4	94198.8	84565.6	23123.9	65046.2	47734.8	186549	28604	42494.4	31266.2	37797.7	58476.8	128457	37449.1	36582.4	16764.1	51650.8
SJPG0114486.001	sp|P02516|HSP23_DROME	Heat shock protein 23 OS=Drosophila melanogaster OX=7227 GN=Hsp23 PE=2 SV=2	Hsp23	239	17	2.44842e+07	1.34034e+07	3.46546e+07	3.27698e+07	1.71682e+07	2.23903e+07	1.79332e+07	2.17353e+07	1.12535e+07	1.2426e+07	3.16978e+07	1.76751e+07	2.22299e+07	2.47538e+07	1.85803e+07	1.86551e+07	1.3171e+07	1.9491e+07
SJPG0114487.001	sp|P02517|HSP26_DROME	Heat shock protein 26 OS=Drosophila melanogaster OX=7227 GN=Hsp26 PE=1 SV=2	Hsp26	99	12	4.4643e+06	3.39176e+06	5.17448e+06	5.33034e+06	4.61769e+06	4.61997e+06	4.43553e+06	4.29284e+06	3.13841e+06	3.7077e+06	5.76527e+06	4.40762e+06	4.02493e+06	4.55757e+06	4.04144e+06	3.78673e+06	3.58375e+06	4.43489e+06
SJPG0114488.001	sp|P02518|HSP27_DROME	Heat shock protein 27 OS=Drosophila melanogaster OX=7227 GN=Hsp27 PE=1 SV=2	Hsp27	136	18	9.57705e+06	7.13093e+06	1.15531e+07	1.17115e+07	9.13771e+06	1.01664e+07	1.03384e+07	9.61802e+06	7.4768e+06	7.32731e+06	1.17136e+07	9.10341e+06	8.62392e+06	8.95281e+06	7.82844e+06	9.13058e+06	8.18976e+06	9.2944e+06
SJPG0100222.001	sp|P02572|ACT2_DROME	Actin-42A OS=Drosophila melanogaster OX=7227 GN=Act42A PE=1 SV=3	Act42A	3280	30	9.31656e+07	9.53477e+07	8.84527e+07	8.90567e+07	9.50718e+07	9.03477e+07	8.57541e+07	9.09697e+07	9.28263e+07	9.58921e+07	9.25934e+07	9.00138e+07	9.11295e+07	9.09146e+07	9.97764e+07	8.7725e+07	9.66433e+07	9.27934e+07
SJPG0100225.001	sp|P02574|ACT4_DROME	Actin, larval muscle OS=Drosophila melanogaster OX=7227 GN=Act79B PE=1 SV=2	Act79B	3649	36	1.08742e+08	1.15695e+08	1.01994e+08	1.04103e+08	1.12473e+08	1.06078e+08	1.03524e+08	1.08612e+08	1.13984e+08	1.16832e+08	1.07204e+08	1.07849e+08	1.07747e+08	1.05877e+08	1.17631e+08	1.05992e+08	1.17991e+08	1.13372e+08
SJPG0114502.001	sp|P02828|HSP83_DROME	Heat shock protein 83 OS=Drosophila melanogaster OX=7227 GN=Hsp83 PE=1 SV=1	Hsp83	908	56	3.10898e+07	2.55884e+07	3.49613e+07	3.54814e+07	3.05565e+07	3.25658e+07	3.30223e+07	2.95976e+07	2.35206e+07	2.50589e+07	3.20436e+07	3.10707e+07	2.94304e+07	3.0989e+07	2.69195e+07	2.98799e+07	2.56962e+07	2.94613e+07
SJPG0117147.001	sp|P02840|SGS3_DROME	Salivary glue protein Sgs-3 OS=Drosophila melanogaster OX=7227 GN=Sgs3 PE=1 SV=1	Sgs3	6	2	24452.7	33151.5	493126	164854	21817.7	16133.5	300311	33222.3	28337.4	26267.9	395828	47256.1	384601	198389	70098.3	24073	22530.9	24581.9
SJPG0117152.001	sp|P02842|SGS8_DROME	Salivary glue protein Sgs-8 OS=Drosophila melanogaster OX=7227 GN=Sgs8 PE=2 SV=1	Sgs8	2	1	59569.4	84918.8	892381	171738	25987.7	23948.7	368569	40806.1	38761.2	23464.4	429826	48150.9	246829	183065	70641.8	27552.9	42943.9	37198.9
SJPG0116663.001	sp|P04052|RPB1_DROME	DNA-directed RNA polymerase II subunit RPB1 OS=Drosophila melanogaster OX=7227 GN=RpII215 PE=3 SV=4	RpII215	69	33	489688	451479	512899	511584	489219	504819	480931	480760	453492	486354	517402	495746	508268	516219	497389	472337	463204	463813
SJPG0111997.001	sp|P04146|COPIA_DROME	Copia protein OS=Drosophila melanogaster OX=7227 GN=GIP PE=1 SV=3	GIP	25	8	477855	394761	380552	719986	682956	609776	882644	768120	907392	531760	657035	676614	1.04191e+06	913743	1.21272e+06	558199	697548	653719
SJPG0115349.001	sp|P04197|MYB_DROME	Myb protein OS=Drosophila melanogaster OX=7227 GN=Myb PE=1 SV=2	Myb	8	5	117486	93867.1	105384	107247	107620	106442	96168.2	91318.4	81541	101659	128990	102249	112377	123392	144268	86222.6	107964	94693.3
SJPG0115308.001	sp|P04357|MT1_DROME	Metallothionein-1 OS=Drosophila melanogaster OX=7227 GN=MtnA PE=2 SV=1	MtnA	18	3	1.27724e+06	1.3569e+06	1.14734e+06	1.65213e+06	1.12566e+06	1.22044e+06	1.25793e+06	1.54038e+06	1.4541e+06	1.09447e+06	1.4542e+06	1.0025e+06	943215	1.37011e+06	813381	1.5885e+06	1.29621e+06	1.25964e+06
SJPG0116703.001	sp|P04359|RL32_DROME	60S ribosomal protein L32 OS=Drosophila melanogaster OX=7227 GN=RpL32 PE=1 SV=3	RpL32	94	14	6.26764e+06	4.68236e+06	7.23322e+06	7.14262e+06	5.36294e+06	5.89413e+06	5.96721e+06	5.01369e+06	4.02763e+06	4.15286e+06	6.09891e+06	5.74159e+06	5.46396e+06	5.87344e+06	5.02693e+06	5.30239e+06	4.64203e+06	5.14882e+06
SJPG0116506.001	sp|P04388|RAS2_DROME	Ras-like protein 2 OS=Drosophila melanogaster OX=7227 GN=Ras64B PE=1 SV=2	Ras64B	31	9	266174	248103	271669	268012	271627	276265	261605	275617	266922	280238	273345	265322	280968	293809	286037	250450	271555	249785
SJPG0111731.001	sp|P04412|EGFR_DROME	Epidermal growth factor receptor OS=Drosophila melanogaster OX=7227 GN=Egfr PE=1 SV=3	Egfr	17	9	244274	290321	255401	251561	217195	215242	230458	251119	274798	227105	239323	250001	251050	243449	228949	267788	267297	259312
SJPG0106778.001	sp|P04657|CYC1_DROME	Cytochrome c-1 OS=Drosophila melanogaster OX=7227 GN=Cyt-c-d PE=2 SV=2	Cyt-c-d	54	9	2.10115e+06	2.72375e+06	1.9834e+06	1.90678e+06	2.53023e+06	2.40413e+06	2.20595e+06	2.73627e+06	2.79141e+06	3.31702e+06	2.03452e+06	2.22713e+06	2.38535e+06	2.25203e+06	2.43171e+06	2.12952e+06	2.83345e+06	2.54347e+06
SJPG0120194.001	sp|P04755|ACH3_DROME	Acetylcholine receptor subunit beta-like 1 OS=Drosophila melanogaster OX=7227 GN=nAChRbeta1 PE=2 SV=1	nAChRbeta1	7	4	113466	81883.9	109947	110066	129975	125727	115027	115247	88277.2	112844	122110	114705	130039	130787	153792	95425.6	103389	83926.9
SJPG0118255.001	sp|P04814|TRYA_DROME	Trypsin alpha OS=Drosophila melanogaster OX=7227 GN=alphaTry PE=2 SV=1	alphaTry	31	4	411532	540661	414778	355463	331077	358381	344368	373135	381163	407873	296062	427199	356423	282572	307676	365232	338341	297298
SJPG0116583.001	sp|P04950|OPS3_DROME	Opsin Rh3 OS=Drosophila melanogaster OX=7227 GN=Rh3 PE=1 SV=1	Rh3	19	6	701656	677729	666184	604840	705001	690497	711853	715278	760588	829779	646413	773239	449098	390903	435703	684919	744709	664798
SJPG0106886.001	sp|P05031|DDC_DROME	Aromatic-L-amino-acid decarboxylase OS=Drosophila melanogaster OX=7227 GN=Ddc PE=1 SV=4	Ddc	68	12	1.31949e+06	940894	1.61297e+06	1.29585e+06	931766	1.06246e+06	1.10498e+06	1.10427e+06	813860	750082	1.38888e+06	966652	1.12828e+06	1.15903e+06	1.02381e+06	1.00558e+06	862611	952638
SJPG0116212.001	sp|P05130|KPC1_DROME	Protein kinase C, brain isozyme OS=Drosophila melanogaster OX=7227 GN=Pkc53E PE=2 SV=2	Pkc53E	25	6	535938	500055	502243	478633	526804	535588	506626	534628	519596	616439	552759	540416	554141	523678	560003	474788	540551	489528
SJPG0116212.002	sp|P05130-2|KPC1_DROME	Isoform Short of Protein kinase C, brain isozyme OS=Drosophila melanogaster OX=7227 GN=Pkc53E	Pkc53E	34	7	1.00779e+06	980297	925324	886053	1.00756e+06	1.008e+06	939685	993975	1.00579e+06	1.17661e+06	1.03323e+06	1.04172e+06	1.00453e+06	927061	1.04774e+06	888677	1.03582e+06	933842
SJPG0117436.001	sp|P05205|HP1_DROME	Heterochromatin protein 1 OS=Drosophila melanogaster OX=7227 GN=Su(var)205 PE=1 SV=2	Su	26	9	1.00951e+06	936227	1.08105e+06	1.13373e+06	1.0274e+06	1.11302e+06	1.10768e+06	1.08344e+06	977659	965190	1.04046e+06	1.08144e+06	1.02211e+06	1.07067e+06	925164	988525	925192	978061
SJPG0119115.001	sp|P05303|EF1A2_DROME	Elongation factor 1-alpha 2 OS=Drosophila melanogaster OX=7227 GN=eEF1alpha2 PE=2 SV=2	eEF1alpha2	741	24	7.22871e+07	5.70159e+07	7.60247e+07	7.48216e+07	6.33381e+07	6.47216e+07	7.0419e+07	6.4447e+07	5.41362e+07	5.30547e+07	7.62104e+07	6.62192e+07	6.82031e+07	7.22786e+07	6.86178e+07	6.60323e+07	5.8781e+07	6.64574e+07
SJPG0116730.001	sp|P05389|RLA2_DROME	60S acidic ribosomal protein P2 OS=Drosophila melanogaster OX=7227 GN=RpLP2 PE=1 SV=1	RpLP2	143	6	3.82591e+07	3.42403e+07	4.46279e+07	4.35211e+07	3.36519e+07	3.58734e+07	3.95071e+07	3.60941e+07	3.06424e+07	2.8204e+07	3.9612e+07	3.7986e+07	3.62528e+07	3.82266e+07	3.17723e+07	3.99695e+07	3.22817e+07	4.01947e+07
SJPG0100249.001	sp|P05552|ADF1_DROME	Transcription factor Adf-1 OS=Drosophila melanogaster OX=7227 GN=Adf1 PE=2 SV=2	Adf1	5	4	182129	168463	174370	172717	190179	190975	165945	162921	148185	178302	170913	157042	192851	204789	209258	149376	179115	164394
SJPG0116907.001	sp|P05623|A70A_DROME	Accessory gland-specific peptide 70A OS=Drosophila melanogaster OX=7227 GN=SP PE=1 SV=1	SP	2	1	1.31791e+06	3.2457e+06	1.06221e+06	529952	1.07169e+06	1.37295e+06	684979	2.28074e+06	1.71271e+06	2.23636e+06	1.35286e+06	1.22421e+06	1.247e+06	1.24068e+06	1.54301e+06	1.33366e+06	2.22626e+06	1.18344e+06
SJPG0115197.001	sp|P05661|MYSA_DROME	Myosin heavy chain, muscle OS=Drosophila melanogaster OX=7227 GN=Mhc PE=1 SV=4	Mhc	11768	215	1.8527e+08	2.00159e+08	1.73351e+08	1.77471e+08	1.91835e+08	1.85665e+08	1.86001e+08	1.88712e+08	2.01202e+08	2.02009e+08	1.76234e+08	1.83922e+08	1.7871e+08	1.80719e+08	1.93656e+08	1.85883e+08	2.0212e+08	1.92035e+08
SJPG0115197.010	sp|P05661-10|MYSA_DROME	Isoform 11b of Myosin heavy chain, muscle OS=Drosophila melanogaster OX=7227 GN=Mhc	Mhc	11858	218	1.85199e+08	1.99983e+08	1.73372e+08	1.77531e+08	1.91853e+08	1.85622e+08	1.86071e+08	1.88772e+08	2.01207e+08	2.01992e+08	1.76253e+08	1.83911e+08	1.78665e+08	1.80669e+08	1.93749e+08	1.85829e+08	2.02221e+08	1.92056e+08
SJPG0115197.011	sp|P05661-11|MYSA_DROME	Isoform 11c of Myosin heavy chain, muscle OS=Drosophila melanogaster OX=7227 GN=Mhc	Mhc	11792	216	1.85317e+08	2.00088e+08	1.73396e+08	1.77526e+08	1.91815e+08	1.85675e+08	1.85959e+08	1.88748e+08	2.01164e+08	2.01971e+08	1.76347e+08	1.83868e+08	1.78746e+08	1.80731e+08	1.93691e+08	1.85858e+08	2.02049e+08	1.91977e+08
SJPG0115197.012	sp|P05661-12|MYSA_DROME	Isoform 11d of Myosin heavy chain, muscle OS=Drosophila melanogaster OX=7227 GN=Mhc	Mhc	11805	218	1.85339e+08	2.00057e+08	1.73452e+08	1.77654e+08	1.91743e+08	1.85715e+08	1.85932e+08	1.88836e+08	2.01119e+08	2.01841e+08	1.76454e+08	1.83766e+08	1.78766e+08	1.80752e+08	1.93651e+08	1.8585e+08	2.01934e+08	1.92025e+08
SJPG0115197.013	sp|P05661-13|MYSA_DROME	Isoform 11e of Myosin heavy chain, muscle OS=Drosophila melanogaster OX=7227 GN=Mhc	Mhc	11972	221	1.85277e+08	1.99914e+08	1.7374e+08	1.77743e+08	1.91959e+08	1.85701e+08	1.8614e+08	1.88727e+08	2.00928e+08	2.01718e+08	1.76363e+08	1.8351e+08	1.78776e+08	1.81088e+08	1.93939e+08	1.85627e+08	2.01931e+08	1.91748e+08
SJPG0115197.014	sp|P05661-14|MYSA_DROME	Isoform 15b of Myosin heavy chain, muscle OS=Drosophila melanogaster OX=7227 GN=Mhc	Mhc	11739	216	1.85227e+08	2.00347e+08	1.73355e+08	1.77486e+08	1.91793e+08	1.8552e+08	1.85968e+08	1.88847e+08	2.01361e+08	2.0189e+08	1.76326e+08	1.83771e+08	1.78632e+08	1.80567e+08	1.93679e+08	1.85831e+08	2.02191e+08	1.92197e+08
SJPG0115197.016	sp|P05661-16|MYSA_DROME	Isoform C of Myosin heavy chain, muscle OS=Drosophila melanogaster OX=7227 GN=Mhc	Mhc	11647	216	1.85172e+08	2.00294e+08	1.73383e+08	1.77725e+08	1.9176e+08	1.85819e+08	1.85958e+08	1.89121e+08	2.01111e+08	2.01765e+08	1.76304e+08	1.8389e+08	1.78604e+08	1.80694e+08	1.93487e+08	1.85766e+08	2.01913e+08	1.92145e+08
SJPG0115197.017	sp|P05661-17|MYSA_DROME	Isoform D of Myosin heavy chain, muscle OS=Drosophila melanogaster OX=7227 GN=Mhc	Mhc	12206	218	1.84973e+08	2.00646e+08	1.73214e+08	1.77398e+08	1.91841e+08	1.85398e+08	1.85901e+08	1.88987e+08	2.01296e+08	2.0171e+08	1.75936e+08	1.83891e+08	1.78618e+08	1.8057e+08	1.93949e+08	1.85936e+08	2.02279e+08	1.92517e+08
SJPG0115197.018	sp|P05661-18|MYSA_DROME	Isoform E of Myosin heavy chain, muscle OS=Drosophila melanogaster OX=7227 GN=Mhc	Mhc	11762	217	1.85355e+08	2.00368e+08	1.73547e+08	1.77698e+08	1.91671e+08	1.85611e+08	1.85874e+08	1.88977e+08	2.01259e+08	2.01619e+08	1.76488e+08	1.83629e+08	1.78715e+08	1.80513e+08	1.93615e+08	1.85794e+08	2.0197e+08	1.92205e+08
SJPG0115197.023	sp|P05661-23|MYSA_DROME	Isoform Q of Myosin heavy chain, muscle OS=Drosophila melanogaster OX=7227 GN=Mhc	Mhc	11793	220	1.85362e+08	2.00097e+08	1.73482e+08	1.7768e+08	1.91742e+08	1.85614e+08	1.8588e+08	1.8891e+08	2.01127e+08	2.01618e+08	1.76636e+08	1.83652e+08	1.78777e+08	1.80653e+08	1.93836e+08	1.85691e+08	2.02004e+08	1.92116e+08
SJPG0115197.006	sp|P05661-6|MYSA_DROME	Isoform 7c of Myosin heavy chain, muscle OS=Drosophila melanogaster OX=7227 GN=Mhc	Mhc	11743	215	1.85232e+08	2.00224e+08	1.73276e+08	1.77462e+08	1.91794e+08	1.85649e+08	1.86029e+08	1.88738e+08	2.01273e+08	2.02102e+08	1.76224e+08	1.83914e+08	1.78719e+08	1.80652e+08	1.9359e+08	1.85865e+08	2.02169e+08	1.92073e+08
SJPG0114493.001	sp|P05812|HSP6A_DROME	Heat shock protein 67B1 OS=Drosophila melanogaster OX=7227 GN=Hsp67Ba PE=2 SV=2	Hsp67Ba	4	3	299517	262878	311597	308076	301943	307807	267457	277086	228984	288376	310414	301420	311103	264825	315414	241172	239787	253241
SJPG0120621.001	sp|P05990|PYR1_DROME	CAD protein OS=Drosophila melanogaster OX=7227 GN=r PE=1 SV=3	r	145	52	1.46305e+06	1.29913e+06	1.60342e+06	1.52264e+06	1.39005e+06	1.47607e+06	1.44799e+06	1.4437e+06	1.24868e+06	1.2961e+06	1.53756e+06	1.39855e+06	1.48746e+06	1.53175e+06	1.46728e+06	1.36385e+06	1.35933e+06	1.397e+06
SJPG0120247.001	sp|P06002|OPS1_DROME	Opsin Rh1 OS=Drosophila melanogaster OX=7227 GN=ninaE PE=1 SV=1	ninaE	58	9	5.19328e+06	5.87455e+06	5.34071e+06	5.44801e+06	5.81568e+06	6.72659e+06	5.21948e+06	6.20297e+06	6.13975e+06	7.21709e+06	4.39872e+06	6.86105e+06	4.14058e+06	4.05238e+06	3.76466e+06	5.75476e+06	5.83291e+06	5.69471e+06
SJPG0118257.001	sp|P06603|TBA1_DROME	Tubulin alpha-1 chain OS=Drosophila melanogaster OX=7227 GN=alphaTub84B PE=1 SV=1	alphaTub84B	979	34	1.14194e+08	1.06541e+08	1.20876e+08	1.23364e+08	1.19797e+08	1.21188e+08	1.24303e+08	1.25113e+08	1.16251e+08	1.21219e+08	1.30662e+08	1.19217e+08	1.14652e+08	1.20421e+08	1.20508e+08	1.12528e+08	1.16931e+08	1.17018e+08
SJPG0118259.001	sp|P06604|TBA2_DROME	Tubulin alpha-2 chain OS=Drosophila melanogaster OX=7227 GN=alphaTub85E PE=1 SV=1	alphaTub85E	480	26	1.16301e+08	1.05889e+08	1.20023e+08	1.22519e+08	1.22129e+08	1.22269e+08	1.19868e+08	1.22458e+08	1.12098e+08	1.22305e+08	1.32467e+08	1.17785e+08	1.20183e+08	1.2035e+08	1.24944e+08	1.13382e+08	1.15349e+08	1.14773e+08
SJPG0118256.001	sp|P06606|TBA4_DROME	Tubulin alpha-4 chain OS=Drosophila melanogaster OX=7227 GN=alphaTub67C PE=3 SV=1	alphaTub67C	45	1	6.77022e+07	6.07888e+07	6.52597e+07	6.5025e+07	6.67511e+07	6.58431e+07	6.30039e+07	6.45065e+07	6.48524e+07	7.84902e+07	7.97297e+07	6.69694e+07	7.05548e+07	6.95918e+07	7.72773e+07	6.98813e+07	6.73748e+07	6.40038e+07
SJPG0115221.001	sp|P06742|MLC1_DROME	Myosin light chain alkali OS=Drosophila melanogaster OX=7227 GN=Mlc1 PE=1 SV=4	Mlc1	191	9	4.62995e+07	4.33901e+07	4.44828e+07	4.74432e+07	4.89692e+07	4.73816e+07	4.82369e+07	5.00138e+07	5.21355e+07	4.73414e+07	4.8691e+07	4.21419e+07	4.41892e+07	4.65393e+07	4.95331e+07	4.95319e+07	5.21313e+07	4.84049e+07
SJPG0115221.002	sp|P06742-2|MLC1_DROME	Isoform Indirect flight muscle of Myosin light chain alkali OS=Drosophila melanogaster OX=7227 GN=Mlc1	Mlc1	191	8	4.64135e+07	4.34612e+07	4.37929e+07	4.72717e+07	4.92029e+07	4.73052e+07	4.81132e+07	4.96986e+07	5.18863e+07	4.77731e+07	4.9321e+07	4.24064e+07	4.3944e+07	4.65198e+07	5.03619e+07	4.85718e+07	5.2703e+07	4.81901e+07
SJPG0117668.001	sp|P06754|TPM1_DROME	Tropomyosin-1, isoforms 9A/A/B OS=Drosophila melanogaster OX=7227 GN=Tm1 PE=1 SV=2	Tm1	1605	43	1.06463e+08	1.12836e+08	9.6849e+07	1.02645e+08	1.13138e+08	1.05858e+08	1.05351e+08	1.04092e+08	1.11296e+08	1.15322e+08	1.0893e+08	1.04456e+08	1.0888e+08	1.0476e+08	1.22521e+08	1.05404e+08	1.18898e+08	1.12001e+08
SJPG0117668.003	sp|P06754-2|TPM1_DROME	Isoform A of Tropomyosin-1, isoforms 9A/A/B OS=Drosophila melanogaster OX=7227 GN=Tm1	Tm1	995	33	1.04294e+08	1.14741e+08	9.83458e+07	1.03462e+08	1.11121e+08	1.06215e+08	1.07385e+08	1.05899e+08	1.15047e+08	1.15988e+08	1.07418e+08	1.08054e+08	1.07454e+08	1.02344e+08	1.13677e+08	1.08127e+08	1.15758e+08	1.13444e+08
SJPG0100186.001	sp|P07140|ACES_DROME	Acetylcholinesterase OS=Drosophila melanogaster OX=7227 GN=Ace PE=1 SV=1	Ace	41	15	669401	624809	617871	654095	751144	757702	746699	746271	714193	796550	726009	749020	742369	745936	780181	717420	723120	686112
SJPG0114948.001	sp|P07189|LCP4_DROME	Larval cuticle protein 4 OS=Drosophila melanogaster OX=7227 GN=Lcp4 PE=1 SV=2	Lcp4	2	1	285542	348000	295304	410060	271556	265041	463077	430370	503953	288686	317369	293676	227609	275107	200602	379136	338567	320899
SJPG0115119.001	sp|P07190|MAL1_DROME	Maltase A1 OS=Drosophila melanogaster OX=7227 GN=Mal-A1 PE=2 SV=2	Mal-A1	128	23	4.53817e+06	1.40352e+07	4.32621e+06	5.09055e+06	5.82862e+06	4.50583e+06	6.21981e+06	1.02219e+07	1.38317e+07	9.19456e+06	6.56503e+06	6.89981e+06	6.25612e+06	5.99337e+06	6.38486e+06	7.27185e+06	9.91502e+06	8.5215e+06
SJPG0115120.001	sp|P07191|MAL2_DROME	Maltase A2 OS=Drosophila melanogaster OX=7227 GN=Mal-A2 PE=2 SV=2	Mal-A2	26	11	526399	844334	486335	500228	534015	455630	643259	656731	929674	642678	561455	595932	525343	515352	507517	643726	731992	715975
SJPG0115121.001	sp|P07192|MAL3_DROME	Maltase A3 OS=Drosophila melanogaster OX=7227 GN=Mal-A3 PE=2 SV=2	Mal-A3	42	15	940674	1.6462e+06	769716	888770	1.1088e+06	912778	1.24134e+06	1.50381e+06	2.16311e+06	1.2668e+06	1.07739e+06	1.10908e+06	1.05625e+06	1.0177e+06	1.02854e+06	1.19809e+06	1.49078e+06	1.66678e+06
SJPG0112034.001	sp|P07486|G3P1_DROME	Glyceraldehyde-3-phosphate dehydrogenase 1 OS=Drosophila melanogaster OX=7227 GN=Gapdh1 PE=2 SV=2	Gapdh1	686	23	1.00024e+08	1.16865e+08	9.92691e+07	1.01748e+08	9.78961e+07	9.57951e+07	1.05684e+08	1.10055e+08	1.1859e+08	1.01596e+08	9.04353e+07	9.59207e+07	9.75998e+07	9.52783e+07	9.49652e+07	1.17698e+08	1.12011e+08	1.07221e+08
SJPG0112035.001	sp|P07487|G3P2_DROME	Glyceraldehyde-3-phosphate dehydrogenase 2 OS=Drosophila melanogaster OX=7227 GN=Gapdh2 PE=1 SV=2	Gapdh2	661	24	9.58662e+07	1.13711e+08	9.85976e+07	9.94272e+07	9.29083e+07	9.30474e+07	1.02303e+08	1.07351e+08	1.14731e+08	9.70696e+07	8.65704e+07	9.34166e+07	9.25379e+07	8.9544e+07	8.78138e+07	1.12793e+08	1.0586e+08	1.02765e+08
SJPG0106410.001	sp|P07668|CLAT_DROME	Choline O-acetyltransferase OS=Drosophila melanogaster OX=7227 GN=ChAT PE=1 SV=3	ChAT	41	15	342091	357960	318644	291294	345560	350800	357238	360989	391354	395725	322773	368274	352970	333500	356704	348487	363807	336285
SJPG0117149.001	sp|P07701|SGS5_DROME	Salivary glue protein Sgs-5 OS=Drosophila melanogaster OX=7227 GN=Sgs5 PE=2 SV=1	Sgs5	9	4	81614.8	71576.2	592162	313753	54263.5	63391.4	672084	93750.3	82125.9	77517.1	685172	127592	515606	311756	124335	76318.5	84250.1	86251.8
SJPG0100294.003	sp|P07764-3|ALF_DROME	Isoform Beta of Fructose-bisphosphate aldolase OS=Drosophila melanogaster OX=7227 GN=Ald1	Ald1	1025	35	9.05544e+07	1.14474e+08	9.06729e+07	9.07546e+07	9.15909e+07	8.67298e+07	9.69477e+07	1.01796e+08	1.1518e+08	9.94014e+07	8.84321e+07	8.99392e+07	9.05967e+07	9.22501e+07	9.18239e+07	1.06622e+08	1.11545e+08	1.0565e+08
SJPG0114465.001	sp|P07909|ROA1_DROME	Heterogeneous nuclear ribonucleoprotein A1 OS=Drosophila melanogaster OX=7227 GN=Hrb98DE PE=2 SV=1	Hrb98DE	56	14	2.6915e+06	1.67549e+06	2.66812e+06	2.64931e+06	2.49025e+06	2.56879e+06	1.96115e+06	1.83232e+06	1.46389e+06	1.95989e+06	2.82322e+06	2.16339e+06	2.34424e+06	2.55652e+06	2.41771e+06	2.04164e+06	1.77885e+06	1.67464e+06
SJPG0119707.001	sp|P08111|L2GL_DROME	Lethal(2) giant larvae protein OS=Drosophila melanogaster OX=7227 GN=l(2)gl PE=1 SV=2	l	71	24	1.12314e+06	1.14133e+06	1.22392e+06	1.20577e+06	1.16947e+06	1.27334e+06	1.204e+06	1.16652e+06	1.17248e+06	1.21179e+06	1.12099e+06	1.22864e+06	1.17258e+06	1.14205e+06	1.03551e+06	1.19504e+06	1.09295e+06	1.06395e+06
SJPG0119707.004	sp|P08111-4|L2GL_DROME	Isoform D of Lethal(2) giant larvae protein OS=Drosophila melanogaster OX=7227 GN=l(2)gl	l	68	23	1.12366e+06	1.14205e+06	1.21958e+06	1.21469e+06	1.18007e+06	1.28415e+06	1.1935e+06	1.17086e+06	1.15791e+06	1.20711e+06	1.12799e+06	1.22556e+06	1.17564e+06	1.14766e+06	1.04249e+06	1.18974e+06	1.0892e+06	1.05227e+06
SJPG0106506.001	sp|P08120|CO4A1_DROME	Collagen alpha-1(IV) chain OS=Drosophila melanogaster OX=7227 GN=Col4a1 PE=1 SV=3	Col4a1	37	9	5.70779e+06	4.92582e+06	6.07502e+06	5.07163e+06	4.89281e+06	5.61092e+06	4.64357e+06	5.30251e+06	5.10822e+06	6.11998e+06	6.54329e+06	6.22168e+06	5.45745e+06	5.49756e+06	5.07118e+06	4.86125e+06	4.90479e+06	5.04365e+06
SJPG0100339.001	sp|P08144|AMYA_DROME	Alpha-amylase A OS=Drosophila melanogaster OX=7227 GN=Amy-p PE=2 SV=1	Amy-p	83	16	1.00976e+06	1.76591e+06	1.0194e+06	1.22812e+06	1.22377e+06	1.08379e+06	1.43398e+06	1.71538e+06	2.19482e+06	1.46031e+06	1.19836e+06	1.48971e+06	1.53987e+06	1.3547e+06	1.45005e+06	1.3578e+06	1.50004e+06	1.47197e+06
SJPG0111806.001	sp|P08171|EST6_DROME	Esterase-6 OS=Drosophila melanogaster OX=7227 GN=Est-6 PE=1 SV=2	Est-6	133	25	1.41446e+07	2.90502e+07	9.20157e+06	1.088e+07	1.38966e+07	1.34767e+07	1.22156e+07	1.64379e+07	1.85977e+07	1.51851e+07	1.00485e+07	1.11725e+07	1.22804e+07	1.06827e+07	1.20562e+07	1.75741e+07	2.33984e+07	2.26821e+07
SJPG0106469.001	sp|P08181|CSK2A_DROME	Casein kinase II subunit alpha OS=Drosophila melanogaster OX=7227 GN=CkIIalpha PE=1 SV=2	CkIIalpha	59	12	1.5411e+06	1.35657e+06	1.64022e+06	1.60217e+06	1.56058e+06	1.62086e+06	1.68836e+06	1.54131e+06	1.36412e+06	1.44447e+06	1.68501e+06	1.57919e+06	1.5709e+06	1.67233e+06	1.66579e+06	1.43293e+06	1.42838e+06	1.50748e+06
SJPG0106472.001	sp|P08182|CSK2B_DROME	Casein kinase II subunit beta OS=Drosophila melanogaster OX=7227 GN=CkIIbeta PE=2 SV=2	CkIIbeta	66	7	3.1898e+06	2.83714e+06	3.17491e+06	3.24596e+06	3.2024e+06	3.18725e+06	3.21796e+06	3.0597e+06	2.85117e+06	3.00352e+06	3.41859e+06	3.29132e+06	3.27468e+06	3.46936e+06	3.32094e+06	3.07472e+06	3.06463e+06	3.14652e+06
SJPG0116584.001	sp|P08255|OPS4_DROME	Opsin Rh4 OS=Drosophila melanogaster OX=7227 GN=Rh4 PE=1 SV=2	Rh4	31	8	670401	651442	629143	583640	676695	655514	615654	628006	670295	744468	633406	715277	444351	428842	485042	617338	708821	628713
SJPG0116659.001	sp|P08266|RPB2_DROME	DNA-directed RNA polymerase II subunit RPB2 OS=Drosophila melanogaster OX=7227 GN=RpII140 PE=2 SV=2	RpII140	38	19	740603	673471	759503	746473	734879	731143	713195	689981	647688	699393	762541	737970	730488	739280	772333	661851	690024	662775
SJPG0117157.001	sp|P08510|KCNAS_DROME	Potassium voltage-gated channel protein Shaker OS=Drosophila melanogaster OX=7227 GN=Sh PE=1 SV=3	Sh	9	3	721584	712946	614407	628057	748345	738793	625897	756784	746347	894222	688615	758213	736378	731260	788354	655007	718809	731793
SJPG0116729.001	sp|P08570|RLA1_DROME	60S acidic ribosomal protein P1 OS=Drosophila melanogaster OX=7227 GN=RpLP1 PE=1 SV=2	RpLP1	36	4	1.75186e+07	1.34837e+07	1.8139e+07	1.87784e+07	1.59375e+07	1.57831e+07	1.54971e+07	1.41955e+07	1.19392e+07	1.36767e+07	1.92083e+07	1.57832e+07	1.7183e+07	1.86532e+07	1.76476e+07	1.69957e+07	1.451e+07	1.60098e+07
SJPG0100968.001	sp|P08630|BTKL_DROME	Tyrosine-protein kinase Btk29A OS=Drosophila melanogaster OX=7227 GN=Btk29A PE=2 SV=2	Btk29A	5	4	143703	121812	155575	172739	144911	169234	132721	147346	116738	115984	169591	146625	161201	173154	173897	141971	123088	144844
SJPG0116502.001	sp|P08645|RAP1_DROME	Ras-related protein Rap1 OS=Drosophila melanogaster OX=7227 GN=Rap1 PE=2 SV=2	Rap1	36	9	5.62184e+06	5.14413e+06	5.56236e+06	5.24196e+06	5.57532e+06	5.3186e+06	4.86671e+06	5.22397e+06	5.18279e+06	5.78247e+06	5.6554e+06	5.5676e+06	6.01297e+06	5.85079e+06	5.86094e+06	5.55589e+06	5.24494e+06	5.08852e+06
SJPG0116507.001	sp|P08646|RAS1_DROME	Ras-like protein 1 OS=Drosophila melanogaster OX=7227 GN=Ras85D PE=1 SV=2	Ras85D	32	6	1.31011e+06	1.11968e+06	1.29581e+06	1.31161e+06	1.31901e+06	1.34028e+06	1.30322e+06	1.28251e+06	1.24096e+06	1.36484e+06	1.41584e+06	1.33544e+06	1.3571e+06	1.44914e+06	1.39423e+06	1.3105e+06	1.24661e+06	1.18832e+06
SJPG0119114.001	sp|P08736|EF1A1_DROME	Elongation factor 1-alpha 1 OS=Drosophila melanogaster OX=7227 GN=eEF1alpha1 PE=1 SV=2	eEF1alpha1	845	25	7.27369e+07	5.841e+07	7.68958e+07	7.47326e+07	6.30518e+07	6.4323e+07	7.06957e+07	6.48777e+07	5.4717e+07	5.26499e+07	7.57012e+07	6.54753e+07	6.76579e+07	7.23954e+07	6.7595e+07	6.63157e+07	5.85724e+07	6.61429e+07
SJPG0111761.001	sp|P08761|MSRA_DROME	Peptide methionine sulfoxide reductase OS=Drosophila melanogaster OX=7227 GN=Eip71CD PE=1 SV=2	Eip71CD	29	10	416149	380240	387988	387772	446403	397213	387301	372184	459730	445604	408624	455054	366971	433385	414953	378971	453857	458530
SJPG0118571.001	sp|P08841|TBB3_DROME	Tubulin beta-3 chain OS=Drosophila melanogaster OX=7227 GN=betaTub60D PE=2 SV=2	betaTub60D	308	26	2.55368e+07	2.46007e+07	2.8066e+07	2.77718e+07	2.64972e+07	2.77903e+07	2.79101e+07	2.75965e+07	2.58904e+07	2.66825e+07	2.81393e+07	2.74548e+07	2.69255e+07	2.64485e+07	2.55179e+07	2.65831e+07	2.52715e+07	2.5518e+07
SJPG0118494.001	sp|P08879|NDKA_DROME	Nucleoside diphosphate kinase OS=Drosophila melanogaster OX=7227 GN=awd PE=1 SV=3	awd	189	12	2.02473e+07	2.12616e+07	2.16381e+07	2.12126e+07	1.82041e+07	1.86455e+07	1.95618e+07	1.97652e+07	1.98665e+07	1.73486e+07	1.9339e+07	1.88284e+07	1.91586e+07	1.8767e+07	1.8886e+07	2.10064e+07	1.98369e+07	2.07356e+07
SJPG0114928.001	sp|P08928|LAM0_DROME	Lamin Dm0 OS=Drosophila melanogaster OX=7227 GN=Lam PE=1 SV=4	Lam	360	53	6.41297e+06	5.74967e+06	6.62316e+06	6.67123e+06	6.66124e+06	7.06175e+06	6.38879e+06	6.18753e+06	5.95722e+06	6.54713e+06	6.76006e+06	6.63386e+06	6.91746e+06	7.04576e+06	6.68865e+06	6.26222e+06	6.22594e+06	6.1515e+06
SJPG0121042.001	sp|P08970|SUHW_DROME	Protein suppressor of hairy wing OS=Drosophila melanogaster OX=7227 GN=su(Hw) PE=1 SV=2	su	10	7	187920	192071	202727	199485	202375	207524	215311	200016	197382	188628	188982	193657	180186	180799	193360	181615	199267	185707
SJPG0114422.001	sp|P08985|H2AV_DROME	Histone H2A.v OS=Drosophila melanogaster OX=7227 GN=His2Av PE=1 SV=2	His2Av	83	10	2.49494e+07	2.18817e+07	2.43845e+07	2.36589e+07	2.56496e+07	2.52805e+07	2.25495e+07	2.29782e+07	2.22313e+07	2.44851e+07	2.64396e+07	2.45189e+07	2.52582e+07	2.68512e+07	2.70709e+07	2.10955e+07	2.31325e+07	2.17325e+07
SJPG0121267.001	sp|P09052|VASA1_DROME	ATP-dependent RNA helicase vasa OS=Drosophila melanogaster OX=7227 GN=vas PE=1 SV=3	vas	24	14	368094	359295	410138	443420	402642	422820	438471	384773	359416	384886	410402	428728	419395	419282	388510	429452	382084	419816
SJPG0116717.001	sp|P09180|RL4_DROME	60S ribosomal protein L4 OS=Drosophila melanogaster OX=7227 GN=RpL4 PE=1 SV=2	RpL4	454	29	3.42837e+07	2.51854e+07	3.7201e+07	3.64518e+07	2.89244e+07	3.10271e+07	2.8559e+07	2.65543e+07	2.10125e+07	2.26576e+07	3.40839e+07	2.89935e+07	2.98078e+07	3.3852e+07	2.86235e+07	3.02128e+07	2.4426e+07	2.7078e+07
SJPG0120187.001	sp|P09478|ACH1_DROME	Acetylcholine receptor subunit alpha-like 1 OS=Drosophila melanogaster OX=7227 GN=nAChRalpha1 PE=2 SV=2	nAChRalpha1	2	2	56210.5	75323.9	61059.1	57487.5	76205.9	66801.5	66676.2	71699.3	97762.4	101804	66811.1	83433.2	72984.5	68587.6	79925.8	71017.6	85751.9	76377.8
SJPG0117670.001	sp|P09491|TPM2_DROME	Tropomyosin-2 OS=Drosophila melanogaster OX=7227 GN=Tm2 PE=2 SV=1	Tm2	878	28	1.09547e+08	1.20384e+08	1.01794e+08	1.09772e+08	1.14056e+08	1.13269e+08	1.11022e+08	1.12221e+08	1.16325e+08	1.20898e+08	1.07051e+08	1.11269e+08	1.11378e+08	1.08272e+08	1.12406e+08	1.18736e+08	1.18777e+08	1.15632e+08
SJPG0117670.002	sp|P09491-2|TPM2_DROME	Isoform Embryonic of Tropomyosin-2 OS=Drosophila melanogaster OX=7227 GN=Tm2	Tm2	938	30	1.09723e+08	1.19321e+08	1.01862e+08	1.10267e+08	1.14286e+08	1.1298e+08	1.09624e+08	1.12309e+08	1.1602e+08	1.20637e+08	1.08924e+08	1.10679e+08	1.11868e+08	1.08671e+08	1.14059e+08	1.17084e+08	1.18758e+08	1.15494e+08
SJPG0121367.001	sp|P09957|YELL_DROME	Protein yellow OS=Drosophila melanogaster OX=7227 GN=y PE=2 SV=1	y	6	5	52072.4	41247.2	48395.6	50042.9	54680.4	53530.4	49138.2	48328.8	49866.1	74260.6	56990.5	73664	54807.9	55743.4	66575.7	43106	52767.4	47228.1
SJPG0115244.001	sp|P0C919|MOC2A_DROME	Molybdopterin synthase sulfur carrier subunit OS=Drosophila melanogaster OX=7227 GN=Mocs2A PE=3 SV=1	Mocs2A	2	1	53738	61493.8	61198.5	58972	53551.8	57886.7	73611	67049.3	78077.8	48872.3	51057.4	69381.4	66440.3	68545	60228	55110	60059.9	67338.7
SJPG0106345.001	sp|P0DKM0|COA3_DROME	Cytochrome c oxidase assembly factor 3, mitochondrial OS=Drosophila melanogaster OX=7227 GN=Ccdc56 PE=3 SV=1	Ccdc56	24	5	2.86935e+06	2.32999e+06	2.48665e+06	2.84555e+06	2.95083e+06	2.74476e+06	2.50592e+06	2.37293e+06	2.42136e+06	2.68807e+06	2.97921e+06	2.62309e+06	2.81794e+06	3.02673e+06	3.23801e+06	2.61038e+06	2.79325e+06	2.67007e+06
SJPG0118879.001	sp|P10040|CRB_DROME	Protein crumbs OS=Drosophila melanogaster OX=7227 GN=crb PE=1 SV=3	crb	18	12	502992	486377	543054	520451	519243	599389	471145	497724	451520	527541	489609	523526	507924	478691	474693	392053	426263	425138
SJPG0121306.001	sp|P10090|WHITE_DROME	Protein white OS=Drosophila melanogaster OX=7227 GN=w PE=2 SV=2	w	8	2	84714.1	87144.9	93867.4	112317	119510	118031	107663	109491	111514	111639	130457	118571	116109	125538	120788	108350	112425	110367
SJPG0118895.001	sp|P10180|CUT_DROME	Homeobox protein cut OS=Drosophila melanogaster OX=7227 GN=ct PE=1 SV=1	ct	5	4	74694.5	67392.8	79010.4	80117.9	79989	87416	83789.4	85022.9	78537.4	79465.4	79220.2	86565	76407.6	84005.8	83643.2	79672.4	77359.6	77449
SJPG0100198.001	sp|P10333|MS2A_DROME	Accessory gland-specific peptide 26Aa OS=Drosophila melanogaster OX=7227 GN=Acp26Aa PE=2 SV=2	Acp26Aa	59	10	1.70955e+07	4.10141e+07	1.53602e+07	9.96489e+06	1.47463e+07	1.93196e+07	1.33249e+07	2.92289e+07	2.40759e+07	3.21847e+07	1.72123e+07	1.91923e+07	1.5978e+07	1.49474e+07	1.71115e+07	2.11801e+07	2.89214e+07	2.04899e+07
SJPG0100199.001	sp|P10334|MS2B_DROME	Accessory gland-specific peptide 26Ab OS=Drosophila melanogaster OX=7227 GN=Acp26Ab PE=2 SV=1	Acp26Ab	13	4	437378	1.70112e+06	431895	164832	232451	358555	308553	894250	824228	916819	320238	429510	329156	296188	245714	501786	822388	342530
SJPG0120738.001	sp|P10351|XDH_DROME	Xanthine dehydrogenase OS=Drosophila melanogaster OX=7227 GN=ry PE=2 SV=2	ry	97	33	1.19322e+06	1.2949e+06	1.12642e+06	1.12008e+06	993449	906354	1.15769e+06	1.04295e+06	1.10669e+06	985144	1.13939e+06	1.07658e+06	1.0585e+06	1.03528e+06	1.00025e+06	1.16949e+06	1.09248e+06	1.16215e+06
SJPG0121261.001	sp|P10379|UZIP_DROME	Protein unzipped OS=Drosophila melanogaster OX=7227 GN=uzip PE=1 SV=2	uzip	70	16	1.96952e+06	1.94975e+06	1.88524e+06	2.01042e+06	2.10168e+06	2.11659e+06	2.19708e+06	2.17303e+06	2.1995e+06	2.29886e+06	2.22124e+06	2.20962e+06	2.09526e+06	2.18228e+06	2.22973e+06	1.91487e+06	2.10736e+06	2.05319e+06
SJPG0119363.003	sp|P10405|GAGY_DROME	Retrovirus-related Gag polyprotein from transposon gypsy OS=Drosophila melanogaster OX=7227 GN=gag PE=4 SV=1	gag	29	8	74310.5	63744.1	136703	283846	211685	259576	172350	173789	136913	320139	442192	376671	117746	172254	99607.1	108248	110917	153353
SJPG0111862.001	sp|P10552|FMRF_DROME	FMRFamide-related peptides OS=Drosophila melanogaster OX=7227 GN=FMRFa PE=1 SV=2	FMRFa	6	4	193666	216144	194774	180116	234087	191562	190946	212510	261457	261566	206213	228646	214267	204781	260488	194707	261985	241150
SJPG0111878.001	sp|P10674|FAS1_DROME	Fasciclin-1 OS=Drosophila melanogaster OX=7227 GN=Fas1 PE=1 SV=1	Fas1	355	37	1.08234e+07	1.12569e+07	1.05743e+07	1.03876e+07	1.19095e+07	1.22762e+07	1.20109e+07	1.20516e+07	1.30745e+07	1.37718e+07	1.11639e+07	1.29497e+07	1.13313e+07	1.0742e+07	1.08906e+07	1.0904e+07	1.20648e+07	1.08417e+07
SJPG0120245.001	sp|P10676|NINAC_DROME	Neither inactivation nor afterpotential protein C OS=Drosophila melanogaster OX=7227 GN=ninaC PE=1 SV=2	ninaC	637	88	1.05227e+07	1.11118e+07	9.83922e+06	9.44617e+06	1.07742e+07	1.06833e+07	9.76289e+06	1.02855e+07	1.08699e+07	1.19257e+07	9.82791e+06	1.09544e+07	8.00143e+06	7.9371e+06	8.59315e+06	9.26416e+06	1.10186e+07	1.00057e+07
SJPG0120245.002	sp|P10676-2|NINAC_DROME	Isoform A of Neither inactivation nor afterpotential protein C OS=Drosophila melanogaster OX=7227 GN=ninaC	ninaC	601	75	1.05897e+07	1.11848e+07	9.88531e+06	9.40329e+06	1.07456e+07	1.06233e+07	9.78024e+06	1.02019e+07	1.08592e+07	1.18228e+07	9.90623e+06	1.08724e+07	8.01015e+06	7.96239e+06	8.71078e+06	9.21638e+06	1.10392e+07	9.96886e+06
SJPG0121133.001	sp|P10735|RT12_DROME	40S ribosomal protein S12, mitochondrial OS=Drosophila melanogaster OX=7227 GN=tko PE=1 SV=1	tko	17	6	1.96375e+06	1.38606e+06	1.94371e+06	1.8868e+06	1.70086e+06	1.624e+06	1.63751e+06	1.5275e+06	1.18075e+06	1.28956e+06	1.84897e+06	1.48468e+06	1.63912e+06	1.94316e+06	1.81159e+06	1.57639e+06	1.44619e+06	1.71406e+06
SJPG0100224.001	sp|P10987|ACT1_DROME	Actin-5C OS=Drosophila melanogaster OX=7227 GN=Act5C PE=1 SV=4	Act5C	3395	35	1.10835e+08	1.13638e+08	1.04731e+08	1.05874e+08	1.13111e+08	1.07431e+08	1.02045e+08	1.08105e+08	1.10621e+08	1.14546e+08	1.10328e+08	1.07238e+08	1.08512e+08	1.08296e+08	1.19265e+08	1.04472e+08	1.15407e+08	1.10689e+08
SJPG0114932.001	sp|P11046|LAMB1_DROME	Laminin subunit beta-1 OS=Drosophila melanogaster OX=7227 GN=LanB1 PE=1 SV=4	LanB1	312	58	3.47364e+06	3.26101e+06	3.41621e+06	3.55148e+06	3.63251e+06	3.82099e+06	3.49395e+06	3.46834e+06	3.40458e+06	3.73164e+06	3.66423e+06	3.69124e+06	3.72686e+06	3.8292e+06	3.57719e+06	3.44139e+06	3.29299e+06	3.24726e+06
SJPG0114477.001	sp|P11146|HSP7B_DROME	Heat shock 70 kDa protein cognate 2 OS=Drosophila melanogaster OX=7227 GN=Hsc70-2 PE=1 SV=2	Hsc70-2	118	26	2.79032e+07	2.45397e+07	2.97501e+07	2.97037e+07	3.09692e+07	3.21946e+07	3.14244e+07	2.93299e+07	2.3542e+07	2.66343e+07	3.00103e+07	2.87145e+07	2.87784e+07	2.98002e+07	2.69238e+07	2.89527e+07	2.67354e+07	2.87066e+07
SJPG0114479.001	sp|P11147|HSP7D_DROME	Heat shock 70 kDa protein cognate 4 OS=Drosophila melanogaster OX=7227 GN=Hsc70-4 PE=1 SV=3	Hsc70-4	992	48	5.41933e+07	4.95101e+07	6.02982e+07	6.05084e+07	5.29423e+07	5.48681e+07	5.97334e+07	5.49488e+07	4.7895e+07	4.65048e+07	5.72517e+07	5.52963e+07	5.29267e+07	5.44529e+07	4.74324e+07	5.53761e+07	4.89824e+07	5.50588e+07
SJPG0116488.001	sp|P11346|KRAF1_DROME	Raf homolog serine/threonine-protein kinase Raf OS=Drosophila melanogaster OX=7227 GN=Raf PE=1 SV=6	Raf	7	4	122533	105857	121461	119029	124296	118643	117703	116783	127635	116116	124012	121172	119062	120252	133491	113039	121473	112957
SJPG0120184.001	sp|P11584|ITBX_DROME	Integrin beta-PS OS=Drosophila melanogaster OX=7227 GN=mys PE=1 SV=3	mys	139	23	2.12796e+06	2.14327e+06	2.25428e+06	2.21274e+06	2.16716e+06	2.36694e+06	2.18748e+06	2.24283e+06	2.23267e+06	2.33196e+06	2.14986e+06	2.30474e+06	2.25812e+06	2.2174e+06	2.09524e+06	2.15501e+06	2.10568e+06	2.10581e+06
SJPG0100963.001	sp|P11929|BSG2_DROME	Blastoderm-specific protein 25D OS=Drosophila melanogaster OX=7227 GN=Bsg25D PE=1 SV=3	Bsg25D	3	3	59316.2	62687.5	61951.9	56994.3	62392.7	63895.2	59975.1	67778.7	60960.2	61630.6	69533.7	53609.8	66180.3	77051.9	72212.5	59989.3	60111	57068.6
SJPG0115018.001	sp|P11995|LSP1A_DROME	Larval serum protein 1 alpha chain OS=Drosophila melanogaster OX=7227 GN=Lsp1alpha PE=2 SV=3	Lsp1alpha	421	54	8.31213e+06	4.08918e+06	7.82692e+06	9.59122e+06	1.17796e+06	1.1213e+06	6.16604e+06	7.74667e+06	3.61535e+06	1.04706e+06	9.97477e+06	3.43366e+06	5.60558e+06	1.00882e+07	3.41483e+06	5.89716e+06	1.48932e+06	7.47372e+06
SJPG0115019.001	sp|P11996|LSP1B_DROME	Larval serum protein 1 beta chain OS=Drosophila melanogaster OX=7227 GN=Lsp1beta PE=2 SV=3	Lsp1beta	827	61	1.90387e+07	8.9109e+06	2.03765e+07	2.09022e+07	2.93255e+06	2.79536e+06	1.24192e+07	1.76737e+07	7.30574e+06	2.26304e+06	2.73129e+07	7.73297e+06	1.58618e+07	2.37314e+07	8.80561e+06	1.23933e+07	3.11331e+06	1.51314e+07
SJPG0115020.001	sp|P11997|LSP1G_DROME	Larval serum protein 1 gamma chain OS=Drosophila melanogaster OX=7227 GN=Lsp1gamma PE=2 SV=2	Lsp1gamma	556	45	3.0098e+07	1.21777e+07	3.92606e+07	3.69774e+07	4.4099e+06	4.63161e+06	1.9139e+07	3.46718e+07	1.03874e+07	2.77558e+06	4.74173e+07	1.16249e+07	2.99153e+07	4.45817e+07	1.55317e+07	2.04978e+07	4.11739e+06	2.32711e+07
SJPG0118806.001	sp|P12024|CHAO_DROME	Chaoptin OS=Drosophila melanogaster OX=7227 GN=chp PE=1 SV=2	chp	460	56	5.47834e+06	5.44984e+06	5.23814e+06	5.36535e+06	6.10553e+06	6.15866e+06	5.66887e+06	5.93599e+06	5.98011e+06	6.5992e+06	5.52305e+06	6.36067e+06	4.5236e+06	4.4952e+06	4.61672e+06	5.35603e+06	6.20224e+06	5.7766e+06
SJPG0119541.001	sp|P12080|ITA2_DROME	Integrin alpha-PS2 OS=Drosophila melanogaster OX=7227 GN=if PE=1 SV=2	if	136	30	2.11601e+06	2.09585e+06	2.08126e+06	2.05436e+06	2.19243e+06	2.16721e+06	2.05118e+06	2.11474e+06	2.1416e+06	2.23444e+06	2.13966e+06	2.13686e+06	2.21592e+06	2.19677e+06	2.35533e+06	1.99148e+06	2.18512e+06	2.07251e+06
SJPG0119025.001	sp|P12252|PDE4B_DROME	cAMP-specific 3',5'-cyclic phosphodiesterase OS=Drosophila melanogaster OX=7227 GN=dnc PE=1 SV=4	dnc	69	21	863174	1.0897e+06	865492	875763	915472	935043	981119	1.03237e+06	1.06846e+06	1.00079e+06	785915	989501	873365	870769	844722	885162	969607	952417
SJPG0116206.001	sp|P12370|KAPC1_DROME	cAMP-dependent protein kinase catalytic subunit 1 OS=Drosophila melanogaster OX=7227 GN=Pka-C1 PE=1 SV=3	Pka-C1	93	18	9.25044e+06	9.36633e+06	9.1912e+06	8.84866e+06	8.90705e+06	9.45584e+06	8.66744e+06	9.09224e+06	9.05872e+06	9.59971e+06	8.9119e+06	9.06135e+06	9.1687e+06	8.75645e+06	8.90685e+06	8.22798e+06	8.77e+06	8.38166e+06
SJPG0100370.001	sp|P12426|APT_DROME	Adenine phosphoribosyltransferase OS=Drosophila melanogaster OX=7227 GN=Aprt PE=2 SV=3	Aprt	22	7	292643	305535	315973	319134	297685	272949	318895	311185	329760	287442	319107	284581	335252	332374	343450	247710	264197	279102
SJPG0101020.001	sp|P12613|TCPA_DROME	T-complex protein 1 subunit alpha OS=Drosophila melanogaster OX=7227 GN=CCT1 PE=2 SV=2	CCT1	182	30	9.74542e+06	7.63534e+06	1.12373e+07	1.11353e+07	9.17671e+06	9.79778e+06	1.03419e+07	9.25208e+06	7.57256e+06	7.56163e+06	1.06353e+07	9.17991e+06	9.82811e+06	1.00243e+07	8.79272e+06	9.6733e+06	8.34748e+06	8.97791e+06
SJPG0118192.001	sp|P12646|G6PD_DROME	Glucose-6-phosphate 1-dehydrogenase OS=Drosophila melanogaster OX=7227 GN=Zw PE=1 SV=2	Zw	209	32	2.80288e+06	3.11325e+06	2.93886e+06	3.02643e+06	2.64619e+06	2.45112e+06	2.95871e+06	2.9929e+06	3.04935e+06	2.43656e+06	2.86035e+06	2.62876e+06	2.50023e+06	2.62792e+06	2.50017e+06	2.8443e+06	2.8214e+06	2.99449e+06
SJPG0116297.001	sp|P12881|PSA1_DROME	Proteasome subunit alpha type-1 OS=Drosophila melanogaster OX=7227 GN=Prosalpha6 PE=1 SV=1	Prosalpha6	154	23	4.25756e+06	3.69087e+06	4.44254e+06	4.65788e+06	4.17438e+06	4.18267e+06	4.22735e+06	4.15671e+06	3.7765e+06	3.69397e+06	4.67468e+06	4.12056e+06	4.60337e+06	4.97902e+06	4.37082e+06	4.09151e+06	3.91613e+06	4.03148e+06
SJPG0116249.001	sp|P12982|PP12_DROME	Serine/threonine-protein phosphatase alpha-2 isoform OS=Drosophila melanogaster OX=7227 GN=Pp1-87B PE=1 SV=1	Pp1-87B	79	17	3.65089e+06	3.10709e+06	3.60517e+06	3.62446e+06	3.58703e+06	3.65371e+06	3.34037e+06	3.35536e+06	3.09713e+06	3.41633e+06	3.78857e+06	3.45688e+06	3.58893e+06	3.7737e+06	3.84745e+06	3.2029e+06	3.3059e+06	3.11883e+06
SJPG0119436.001	sp|P13002|ELF1_DROME	Protein grainyhead OS=Drosophila melanogaster OX=7227 GN=grh PE=1 SV=3	grh	12	7	118873	102675	138746	133092	124979	117503	117408	117936	96008.8	103813	149697	121740	132322	144715	126739	102413	104135	111560
SJPG0116758.001	sp|P13008|RS26_DROME	40S ribosomal protein S26 OS=Drosophila melanogaster OX=7227 GN=RpS26 PE=1 SV=1	RpS26	60	4	1.51359e+07	1.175e+07	1.53633e+07	1.54706e+07	1.29307e+07	1.25832e+07	1.35973e+07	1.14632e+07	1.00679e+07	1.03333e+07	1.56885e+07	1.34762e+07	1.33678e+07	1.46872e+07	1.38543e+07	1.28701e+07	1.19306e+07	1.34429e+07
SJPG0111577.001	sp|P13060|EF2_DROME	Elongation factor 2 OS=Drosophila melanogaster OX=7227 GN=EF2 PE=1 SV=4	EF2	906	71	3.08994e+07	2.44999e+07	3.51871e+07	3.44864e+07	2.72423e+07	2.90158e+07	3.37409e+07	2.86577e+07	2.48466e+07	2.23403e+07	3.14135e+07	2.91177e+07	3.0073e+07	3.19721e+07	2.74463e+07	3.35281e+07	2.71266e+07	2.97629e+07
SJPG0120282.001	sp|P13217|PIPA_DROME	1-phosphatidylinositol 4,5-bisphosphate phosphodiesterase OS=Drosophila melanogaster OX=7227 GN=norpA PE=1 SV=4	norpA	180	52	4.13548e+06	3.98727e+06	3.66599e+06	3.64111e+06	4.29864e+06	4.18745e+06	3.58613e+06	3.83707e+06	3.99435e+06	4.76493e+06	3.98418e+06	4.21363e+06	3.42525e+06	3.3842e+06	3.69656e+06	3.8504e+06	4.21178e+06	3.77267e+06
SJPG0120282.002	sp|P13217-2|PIPA_DROME	Isoform C of 1-phosphatidylinositol 4,5-bisphosphate phosphodiesterase OS=Drosophila melanogaster OX=7227 GN=norpA	norpA	174	52	4.09169e+06	4.00144e+06	3.63585e+06	3.63404e+06	4.28649e+06	4.16e+06	3.59828e+06	3.86217e+06	4.03008e+06	4.77033e+06	3.96111e+06	4.20153e+06	3.43034e+06	3.38672e+06	3.70324e+06	3.85545e+06	4.22515e+06	3.79889e+06
SJPG0120815.001	sp|P13368|7LESS_DROME	Protein sevenless OS=Drosophila melanogaster OX=7227 GN=sev PE=1 SV=2	sev	8	5	154909	178292	155070	182883	178393	170566	208410	191958	196772	186530	178150	198940	187820	162072	204686	192887	207059	183623
SJPG0118248.001	sp|P13395|SPTCA_DROME	Spectrin alpha chain OS=Drosophila melanogaster OX=7227 GN=alpha-Spec PE=1 SV=2	alpha-Spec	1286	188	1.38728e+07	1.41978e+07	1.36441e+07	1.39091e+07	1.44983e+07	1.46827e+07	1.43094e+07	1.45336e+07	1.47842e+07	1.51676e+07	1.42126e+07	1.46977e+07	1.41816e+07	1.40818e+07	1.42609e+07	1.36463e+07	1.43769e+07	1.40386e+07
SJPG0120071.001	sp|P13469|MODU_DROME	DNA-binding protein modulo OS=Drosophila melanogaster OX=7227 GN=mod PE=1 SV=2	mod	128	19	9.23339e+06	6.8668e+06	9.97887e+06	9.63465e+06	8.39079e+06	8.7584e+06	8.96421e+06	7.78066e+06	6.74855e+06	7.00354e+06	9.32875e+06	8.52736e+06	8.00868e+06	8.36388e+06	7.69213e+06	8.27353e+06	6.76636e+06	7.7468e+06
SJPG0106794.001	sp|P13496|DCTN1_DROME	Dynactin subunit 1 OS=Drosophila melanogaster OX=7227 GN=DCTN1-p150 PE=1 SV=2	DCTN1-p150	117	43	852887	831638	902386	857968	837154	857302	884027	848810	839022	858750	865246	869700	872910	889330	857972	838051	818555	818119
SJPG0119170.001	sp|P13582|EAST_DROME	Serine protease easter OS=Drosophila melanogaster OX=7227 GN=ea PE=1 SV=3	ea	5	3	96434.2	89073.6	91508.6	97915.7	101214	112386	91637.1	105576	101254	113174	109521	106650	113085	99058.2	123860	104690	113462	112353
SJPG0100473.001	sp|P13607|ATNA_DROME	Sodium/potassium-transporting ATPase subunit alpha OS=Drosophila melanogaster OX=7227 GN=Atpalpha PE=1 SV=3	Atpalpha	1347	77	5.67942e+07	6.0053e+07	5.3187e+07	5.1218e+07	6.07814e+07	5.96018e+07	5.76909e+07	6.03455e+07	6.61309e+07	6.89769e+07	5.45542e+07	6.15091e+07	5.7953e+07	5.50582e+07	5.97963e+07	5.77423e+07	6.31483e+07	5.53342e+07
SJPG0100473.005	sp|P13607-5|ATNA_DROME	Isoform 5 of Sodium/potassium-transporting ATPase subunit alpha OS=Drosophila melanogaster OX=7227 GN=Atpalpha	Atpalpha	1349	77	5.6807e+07	6.00585e+07	5.31692e+07	5.12059e+07	6.07833e+07	5.95951e+07	5.76722e+07	6.03102e+07	6.61222e+07	6.90191e+07	5.45821e+07	6.15005e+07	5.79326e+07	5.5044e+07	5.97955e+07	5.7778e+07	6.31659e+07	5.53408e+07
SJPG0100473.007	sp|P13607-7|ATNA_DROME	Isoform 7 of Sodium/potassium-transporting ATPase subunit alpha OS=Drosophila melanogaster OX=7227 GN=Atpalpha	Atpalpha	1336	74	5.67634e+07	6.00635e+07	5.30815e+07	5.11362e+07	6.08131e+07	5.95688e+07	5.76967e+07	6.03562e+07	6.61976e+07	6.90535e+07	5.45549e+07	6.14838e+07	5.79823e+07	5.50694e+07	5.99132e+07	5.77394e+07	6.31787e+07	5.52731e+07
SJPG0119547.001	sp|P13677|KPC2_DROME	Protein kinase C, eye isozyme OS=Drosophila melanogaster OX=7227 GN=inaC PE=1 SV=1	inaC	84	23	2.21492e+06	2.35236e+06	1.95865e+06	1.92163e+06	2.31964e+06	2.23675e+06	2.0338e+06	2.14849e+06	2.40864e+06	2.67768e+06	2.11764e+06	2.34685e+06	1.79395e+06	1.71644e+06	1.92186e+06	2.07129e+06	2.48358e+06	2.20636e+06
SJPG0116213.001	sp|P13678|KPC3_DROME	Protein kinase C OS=Drosophila melanogaster OX=7227 GN=Pkc98E PE=2 SV=2	Pkc98E	46	18	1.85273e+06	1.73221e+06	1.7365e+06	1.73865e+06	1.9804e+06	1.92419e+06	1.85397e+06	1.84167e+06	1.93831e+06	2.1836e+06	2.04292e+06	2.03307e+06	2.06084e+06	2.03231e+06	2.16973e+06	1.74506e+06	1.94802e+06	1.82e+06
SJPG0112144.001	sp|P13706|GPDA_DROME	Glycerol-3-phosphate dehydrogenase [NAD(+)], cytoplasmic OS=Drosophila melanogaster OX=7227 GN=Gpdh PE=1 SV=3	Gpdh	1039	34	8.74601e+07	1.06334e+08	8.16766e+07	7.38741e+07	7.97019e+07	7.34511e+07	8.06878e+07	8.60792e+07	9.31703e+07	8.574e+07	7.17687e+07	7.79075e+07	7.56595e+07	7.53643e+07	8.55499e+07	7.89342e+07	9.19534e+07	8.49244e+07
SJPG0112144.002	sp|P13706-2|GPDA_DROME	Isoform GPDH-1 of Glycerol-3-phosphate dehydrogenase [NAD(+)], cytoplasmic OS=Drosophila melanogaster OX=7227 GN=Gpdh	Gpdh	1047	33	8.75401e+07	1.06199e+08	8.14208e+07	7.35855e+07	7.99109e+07	7.33421e+07	8.04446e+07	8.57587e+07	9.30474e+07	8.61513e+07	7.17924e+07	7.78774e+07	7.59121e+07	7.55371e+07	8.62081e+07	7.87368e+07	9.20994e+07	8.46906e+07
SJPG0112144.003	sp|P13706-3|GPDA_DROME	Isoform GPDH-2 of Glycerol-3-phosphate dehydrogenase [NAD(+)], cytoplasmic OS=Drosophila melanogaster OX=7227 GN=Gpdh	Gpdh	1040	35	8.74497e+07	1.06331e+08	8.16982e+07	7.388e+07	7.96988e+07	7.34725e+07	8.07043e+07	8.60832e+07	9.31381e+07	8.57149e+07	7.17731e+07	7.79089e+07	7.56542e+07	7.53694e+07	8.55383e+07	7.89436e+07	9.1934e+07	8.49315e+07
SJPG0119334.001	sp|P13709|FSH_DROME	Homeotic protein female sterile OS=Drosophila melanogaster OX=7227 GN=fs(1)h PE=1 SV=2	fs	15	11	562038	482633	543439	565117	594481	609198	534030	520220	483167	575772	618758	552545	623951	656296	616989	496772	533900	505796
SJPG0120657.001	sp|P14199|REF2P_DROME	Protein ref(2)P OS=Drosophila melanogaster OX=7227 GN=ref(2)P PE=1 SV=2	ref	27	7	275352	275534	319146	203985	210905	210918	216279	234265	236201	240803	229041	225166	243497	280935	236077	221049	239536	247853
SJPG0115254.001	sp|P14318|MP20_DROME	Muscle-specific protein 20 OS=Drosophila melanogaster OX=7227 GN=Mp20 PE=2 SV=2	Mp20	304	18	2.55141e+07	2.33787e+07	2.66025e+07	2.80958e+07	2.41331e+07	2.66244e+07	2.24944e+07	2.76258e+07	2.37657e+07	2.37798e+07	3.12134e+07	2.38441e+07	2.60185e+07	2.4215e+07	2.37512e+07	2.5392e+07	2.26833e+07	2.49529e+07
SJPG0116086.001	sp|P14484|CUPP_DROME	Pupal cuticle protein OS=Drosophila melanogaster OX=7227 GN=Pcp PE=2 SV=1	Pcp	16	4	760056	620508	767618	872284	787867	863337	725917	739018	639801	744496	884975	797042	843000	879799	847981	698058	698205	778299
SJPG0114436.001	sp|P14773|HMDH_DROME	3-hydroxy-3-methylglutaryl-coenzyme A reductase OS=Drosophila melanogaster OX=7227 GN=Hmgcr PE=2 SV=2	Hmgcr	6	5	197004	155315	180513	174121	166996	168742	166255	136521	116022	129118	160146	150026	157384	179074	162881	165029	141701	153843
SJPG0111789.001	sp|P15007|ENO_DROME	Enolase OS=Drosophila melanogaster OX=7227 GN=Eno PE=1 SV=2	Eno	1097	32	5.12542e+07	6.17484e+07	5.06157e+07	5.30293e+07	5.42211e+07	5.15527e+07	5.69078e+07	5.78099e+07	6.2499e+07	5.46288e+07	4.83321e+07	5.23191e+07	5.10848e+07	5.05806e+07	5.25056e+07	5.69784e+07	6.14227e+07	5.9279e+07
SJPG0114933.001	sp|P15215|LAMC1_DROME	Laminin subunit gamma-1 OS=Drosophila melanogaster OX=7227 GN=LanB2 PE=2 SV=2	LanB2	345	72	4.52432e+06	4.42712e+06	4.4659e+06	4.59529e+06	4.73841e+06	4.98553e+06	4.65807e+06	4.72571e+06	4.70974e+06	4.99687e+06	4.6496e+06	4.92119e+06	4.86538e+06	4.9529e+06	4.56755e+06	4.45951e+06	4.41488e+06	4.43074e+06
SJPG0111880.001	sp|P15278|FAS3_DROME	Fasciclin-3 OS=Drosophila melanogaster OX=7227 GN=Fas3 PE=1 SV=1	Fas3	59	7	2.51338e+06	2.02298e+06	2.68787e+06	2.68802e+06	2.4701e+06	2.59441e+06	2.38763e+06	2.40345e+06	2.15362e+06	2.34087e+06	2.74181e+06	2.40422e+06	2.65132e+06	2.68975e+06	2.4514e+06	2.53117e+06	2.19496e+06	2.29423e+06
SJPG0119005.001	sp|P15330|DORS_DROME	Embryonic polarity protein dorsal OS=Drosophila melanogaster OX=7227 GN=dl PE=1 SV=2	dl	81	26	2.0777e+06	1.95308e+06	2.27982e+06	2.27044e+06	2.03051e+06	2.2824e+06	2.12156e+06	2.03842e+06	1.87695e+06	1.94565e+06	2.05445e+06	2.0781e+06	2.01634e+06	2.01784e+06	1.84947e+06	2.16383e+06	1.90462e+06	2.03181e+06
SJPG0117695.001	sp|P15348|TOP2_DROME	DNA topoisomerase 2 OS=Drosophila melanogaster OX=7227 GN=Top2 PE=1 SV=1	Top2	162	53	3.38433e+06	3.03404e+06	3.59139e+06	3.6585e+06	3.4468e+06	3.69348e+06	3.27443e+06	3.28456e+06	2.99495e+06	3.33585e+06	3.66743e+06	3.49261e+06	3.49049e+06	3.65413e+06	3.38318e+06	3.11401e+06	3.01802e+06	3.13278e+06
SJPG0116760.001	sp|P15357|RS27A_DROME	Ubiquitin-40S ribosomal protein S27a OS=Drosophila melanogaster OX=7227 GN=RpS27A PE=1 SV=2	RpS27A	416	7	6.91258e+07	7.27122e+07	7.06885e+07	7.19219e+07	6.75367e+07	7.16664e+07	7.07868e+07	7.02036e+07	6.93306e+07	6.92475e+07	6.67847e+07	6.99547e+07	7.13977e+07	7.31453e+07	6.52333e+07	7.61209e+07	6.68701e+07	7.2076e+07
SJPG0100332.001	sp|P15364|AMAL_DROME	Protein amalgam OS=Drosophila melanogaster OX=7227 GN=Ama PE=2 SV=2	Ama	15	3	82183.9	76810.3	92030	93660.8	80143.4	94393.2	97962.3	82153.3	71877.4	77286.1	85835.5	83307.7	102172	131495	86962.2	86921.3	69425.9	80429
SJPG0100411.001	sp|P15372|ARRA_DROME	Phosrestin-2 OS=Drosophila melanogaster OX=7227 GN=Arr1 PE=1 SV=1	Arr1	192	21	8.49901e+06	9.96796e+06	7.57482e+06	7.31155e+06	9.00605e+06	8.98685e+06	7.5341e+06	8.42259e+06	8.20194e+06	1.00956e+07	7.49027e+06	8.98426e+06	6.81905e+06	6.78585e+06	6.78922e+06	8.44419e+06	9.193e+06	9.14221e+06
SJPG0120243.001	sp|P15425|CYPR_DROME	Peptidyl-prolyl cis-trans isomerase, rhodopsin-specific isozyme OS=Drosophila melanogaster OX=7227 GN=ninaA PE=1 SV=1	ninaA	7	3	143725	160386	154258	157305	152903	135178	166245	149992	163878	140770	164671	159351	115011	118969	122092	144074	155920	162105
SJPG0117973.001	sp|P16163|URIC_DROME	Uricase OS=Drosophila melanogaster OX=7227 GN=Uro PE=2 SV=2	Uro	26	7	680146	856238	588038	1.05155e+06	704063	497981	906906	585873	1.07032e+06	544184	479615	760822	930997	1.3303e+06	882455	1.03029e+06	856258	918054
SJPG0119441.001	sp|P16371|GROU_DROME	Protein groucho OS=Drosophila melanogaster OX=7227 GN=gro PE=1 SV=3	gro	12	5	159739	129654	178685	186681	153848	187609	177851	161963	141782	154852	174647	169967	162214	166437	137868	172812	143042	147360
SJPG0121060.001	sp|P16375|7UP1_DROME	Steroid receptor seven-up, isoforms B/C OS=Drosophila melanogaster OX=7227 GN=svp PE=1 SV=1	svp	5	3	44057	42167.5	43636.8	41165.2	39729.7	42160	41809.7	41365.6	34628.4	37065.9	41929.4	42510.6	34807.3	41331.8	44353	34685.3	38831.1	42209.4
SJPG0112030.001	sp|P16378|GNAO_DROME	G protein alpha o subunit OS=Drosophila melanogaster OX=7227 GN=Galphao PE=1 SV=1	Galphao	98	16	6.10376e+06	4.6131e+06	5.93002e+06	5.81288e+06	6.46419e+06	6.87326e+06	5.60294e+06	5.39514e+06	4.88637e+06	6.07253e+06	5.90044e+06	5.95179e+06	6.39003e+06	6.36537e+06	6.60735e+06	5.29703e+06	5.27017e+06	4.49137e+06
SJPG0120301.001	sp|P16554|NUMB_DROME	Protein numb OS=Drosophila melanogaster OX=7227 GN=numb PE=1 SV=2	numb	11	7	418508	444882	425055	443529	438167	458206	462924	443303	456248	490364	430327	489955	462832	458765	431791	464787	450224	465304
SJPG0100918.001	sp|P16568|BICD_DROME	Protein bicaudal D OS=Drosophila melanogaster OX=7227 GN=BicD PE=1 SV=2	BicD	53	20	1.111e+06	1.03647e+06	1.24303e+06	1.23245e+06	1.06058e+06	1.15864e+06	1.20294e+06	1.11475e+06	998437	982924	1.15782e+06	1.15775e+06	1.14219e+06	1.10202e+06	976385	1.15289e+06	994301	1.10515e+06
SJPG0116354.001	sp|P16620|PTP69_DROME	Tyrosine-protein phosphatase 69D OS=Drosophila melanogaster OX=7227 GN=Ptp69D PE=1 SV=2	Ptp69D	38	23	435129	400919	434104	439097	445294	479210	424623	419331	382829	444658	471884	442746	473918	477211	481216	414689	427908	438796
SJPG0114936.001	sp|P16621|LAR_DROME	Tyrosine-protein phosphatase Lar OS=Drosophila melanogaster OX=7227 GN=Lar PE=1 SV=2	Lar	10	8	241336	226368	249208	238888	247215	245649	233634	218406	218906	228326	255845	239049	256131	251263	251225	237282	232888	238760
SJPG0116209.001	sp|P16905|KAPR1_DROME	cAMP-dependent protein kinase type I regulatory subunit OS=Drosophila melanogaster OX=7227 GN=Pka-R1 PE=2 SV=2	Pka-R1	64	12	2.50856e+06	2.4186e+06	2.65283e+06	2.765e+06	2.53206e+06	2.74502e+06	2.6482e+06	2.63319e+06	2.55692e+06	2.38199e+06	2.39123e+06	2.48851e+06	2.46472e+06	2.36139e+06	2.25746e+06	2.6795e+06	2.5409e+06	2.51338e+06
SJPG0116208.001	sp|P16912|KAPC3_DROME	cAMP-dependent protein kinase catalytic subunit 3 OS=Drosophila melanogaster OX=7227 GN=Pka-C3 PE=2 SV=2	Pka-C3	11	5	471729	535483	459642	453636	486849	462667	480521	502393	520829	517792	473829	492526	473069	449552	454846	501653	499719	493577
SJPG0119203.001	sp|P16914|ELAV_DROME	Protein elav OS=Drosophila melanogaster OX=7227 GN=elav PE=2 SV=1	elav	17	7	834924	792305	924604	934183	904585	945318	917302	849647	789476	846109	866912	913610	916226	854803	784267	897243	764693	803360
SJPG0120910.001	sp|P17133|RU17_DROME	U1 small nuclear ribonucleoprotein 70 kDa OS=Drosophila melanogaster OX=7227 GN=snRNP-U1-70K PE=1 SV=2	snRNP-U1-70K	26	10	1.06219e+06	981499	1.02303e+06	988981	1.01081e+06	975410	981266	969097	965299	1.06139e+06	1.1563e+06	1.08862e+06	1.07362e+06	1.10241e+06	1.12879e+06	985439	1.01045e+06	1.01686e+06
SJPG0114827.001	sp|P17210|KINH_DROME	Kinesin heavy chain OS=Drosophila melanogaster OX=7227 GN=Khc PE=1 SV=2	Khc	213	57	6.49336e+06	5.89107e+06	6.91767e+06	6.60471e+06	6.05844e+06	6.29563e+06	6.37661e+06	6.17922e+06	5.7642e+06	5.79734e+06	6.56312e+06	6.37177e+06	6.35222e+06	6.5842e+06	5.95206e+06	6.27602e+06	5.78994e+06	6.02857e+06
SJPG0106336.001	sp|P17336|CATA_DROME	Catalase OS=Drosophila melanogaster OX=7227 GN=Cat PE=1 SV=2	Cat	468	36	3.24104e+07	3.39367e+07	3.4398e+07	2.98576e+07	2.81345e+07	2.78503e+07	2.85726e+07	3.04478e+07	2.9095e+07	2.53932e+07	2.83153e+07	2.85252e+07	2.63251e+07	2.71789e+07	2.42532e+07	2.96561e+07	2.78946e+07	3.05365e+07
SJPG0120188.001	sp|P17644|ACH2_DROME	Acetylcholine receptor subunit alpha-like 2 OS=Drosophila melanogaster OX=7227 GN=nAChRalpha2 PE=2 SV=1	nAChRalpha2	5	3	70452.9	58872.3	65588.6	66284.3	81744.1	88909.8	72748.2	72547.8	68898.5	77772.6	87954.4	67780.6	80521.4	81907	101460	72763.4	76745.6	79481.5
SJPG0111764.001	sp|P17671|E75BC_DROME	Ecdysone-induced protein 75B, isoforms C/D OS=Drosophila melanogaster OX=7227 GN=Eip75B PE=2 SV=2	Eip75B	8	2	1.93388e+06	1.54085e+06	977889	1.13854e+06	1.71463e+06	980187	757463	930702	963391	1.59027e+06	1.67626e+06	1.0456e+06	1.8743e+06	1.41737e+06	2.29895e+06	993184	1.75699e+06	1.54196e+06
SJPG0116746.001	sp|P17704|RS17_DROME	40S ribosomal protein S17 OS=Drosophila melanogaster OX=7227 GN=RpS17 PE=1 SV=2	RpS17	172	10	6.53239e+06	5.11013e+06	7.78945e+06	7.82314e+06	6.2305e+06	6.9061e+06	6.79958e+06	5.66005e+06	4.80731e+06	4.82745e+06	6.51195e+06	6.34765e+06	6.05431e+06	5.96979e+06	5.55781e+06	4.98572e+06	5.10437e+06	5.46925e+06
SJPG0121202.002	sp|P17789|TTKB_DROME	Protein tramtrack, beta isoform OS=Drosophila melanogaster OX=7227 GN=ttk PE=1 SV=2	ttk	12	9	435033	361885	494484	459472	409044	454517	423434	397550	365319	363002	453091	430456	428701	442549	385582	435570	374486	381106
SJPG0118885.001	sp|P17886|CRN_DROME	Protein crooked neck OS=Drosophila melanogaster OX=7227 GN=crn PE=2 SV=2	crn	20	10	383960	301641	379016	393555	376762	381544	365539	334201	287545	322321	418250	341552	388984	410361	443094	331425	341274	321853
SJPG0115940.001	sp|P17917|PCNA_DROME	Proliferating cell nuclear antigen OS=Drosophila melanogaster OX=7227 GN=PCNA PE=1 SV=2	PCNA	16	4	545382	325765	608654	660271	481323	545086	529170	488999	322538	369912	642091	509179	538471	605519	437979	547734	363427	399088
SJPG0117161.001	sp|P17971|KCNAL_DROME	Potassium voltage-gated channel protein Shal OS=Drosophila melanogaster OX=7227 GN=Shal PE=1 SV=2	Shal	8	6	262240	277821	241134	234383	268790	281098	258348	261792	277044	303982	259916	296590	278804	253914	284158	266011	277769	275604
SJPG0116291.001	sp|P18053|PSA4_DROME	Proteasome subunit alpha type-4 OS=Drosophila melanogaster OX=7227 GN=Prosalpha3 PE=1 SV=2	Prosalpha3	136	18	5.83845e+06	5.4156e+06	6.52351e+06	6.69544e+06	5.7658e+06	6.15277e+06	6.33181e+06	6.05994e+06	5.46079e+06	4.99749e+06	6.14611e+06	5.72876e+06	6.53849e+06	6.66653e+06	5.41872e+06	6.24054e+06	5.23759e+06	5.61168e+06
SJPG0100229.001	sp|P18091|ACTN_DROME	Alpha-actinin, sarcomeric OS=Drosophila melanogaster OX=7227 GN=Actn PE=1 SV=2	Actn	1391	86	6.23179e+07	6.54411e+07	5.91478e+07	6.01259e+07	6.38114e+07	6.19658e+07	6.00156e+07	6.27781e+07	6.51209e+07	6.5894e+07	6.11548e+07	6.12288e+07	6.00359e+07	5.83271e+07	6.42173e+07	6.0707e+07	6.64217e+07	6.34432e+07
SJPG0100229.003	sp|P18091-3|ACTN_DROME	Isoform Larval muscle of Alpha-actinin, sarcomeric OS=Drosophila melanogaster OX=7227 GN=Actn	Actn	1392	87	6.23205e+07	6.54144e+07	5.91529e+07	6.01242e+07	6.38047e+07	6.19639e+07	6.00046e+07	6.2778e+07	6.51345e+07	6.58805e+07	6.11742e+07	6.12196e+07	6.00212e+07	5.83461e+07	6.42223e+07	6.07148e+07	6.64297e+07	6.34466e+07
SJPG0100229.004	sp|P18091-4|ACTN_DROME	Isoform Adult muscle of Alpha-actinin, sarcomeric OS=Drosophila melanogaster OX=7227 GN=Actn	Actn	1393	87	6.23179e+07	6.54411e+07	5.91478e+07	6.01259e+07	6.38114e+07	6.19658e+07	6.00156e+07	6.27781e+07	6.51209e+07	6.5894e+07	6.11548e+07	6.12288e+07	6.00359e+07	5.83271e+07	6.42173e+07	6.0707e+07	6.64217e+07	6.34432e+07
SJPG0100229.005	sp|P18091-5|ACTN_DROME	Isoform A of Alpha-actinin, sarcomeric OS=Drosophila melanogaster OX=7227 GN=Actn	Actn	1319	85	6.23238e+07	6.52927e+07	5.92866e+07	6.02488e+07	6.37796e+07	6.20193e+07	6.01225e+07	6.27293e+07	6.50478e+07	6.57223e+07	6.1225e+07	6.12287e+07	6.00461e+07	5.84032e+07	6.42124e+07	6.08933e+07	6.62753e+07	6.32381e+07
SJPG0116718.001	sp|P18101|RL40_DROME	Ubiquitin-60S ribosomal protein L40 OS=Drosophila melanogaster OX=7227 GN=RpL40 PE=1 SV=2	RpL40	426	5	6.94043e+07	7.23851e+07	7.16853e+07	7.30074e+07	6.7703e+07	7.22289e+07	7.12287e+07	7.02503e+07	6.86061e+07	6.81231e+07	6.7277e+07	7.05747e+07	7.12513e+07	7.31781e+07	6.46596e+07	7.50042e+07	6.62795e+07	7.20135e+07
SJPG0111855.001	sp|P18106|FER_DROME	Tyrosine-protein kinase Fer OS=Drosophila melanogaster OX=7227 GN=FER PE=1 SV=3	FER	19	13	334681	291380	322208	344833	332303	348437	320474	328176	304578	319554	340432	331149	327083	340093	346984	320320	294391	307198
SJPG0112092.001	sp|P18173|DHGL_DROME	Glucose dehydrogenase [FAD, quinone] OS=Drosophila melanogaster OX=7227 GN=Gld PE=3 SV=3	Gld	84	23	1.37445e+06	1.84319e+06	1.27236e+06	1.49851e+06	1.46662e+06	1.67063e+06	1.39783e+06	1.54661e+06	1.56565e+06	1.43981e+06	1.32113e+06	1.1724e+06	1.37406e+06	1.35152e+06	1.27595e+06	1.8512e+06	2.14178e+06	1.97737e+06
SJPG0114743.001	sp|P18289|JRA_DROME	Transcription factor AP-1 OS=Drosophila melanogaster OX=7227 GN=Jra PE=1 SV=2	Jra	2	2	96804.2	110070	101781	117204	117158	125439	112364	136374	106396	140229	102830	119145	124691	117401	108493	105026	106300	111894
SJPG0120819.001	sp|P18431|SGG_DROME	Protein kinase shaggy OS=Drosophila melanogaster OX=7227 GN=sgg PE=1 SV=3	sgg	94	17	2.34915e+06	2.25869e+06	2.45885e+06	2.50307e+06	2.40205e+06	2.55719e+06	2.56651e+06	2.46226e+06	2.32671e+06	2.46499e+06	2.42469e+06	2.52092e+06	2.42321e+06	2.54031e+06	2.32376e+06	2.39436e+06	2.3362e+06	2.34049e+06
SJPG0120819.002	sp|P18431-1|SGG_DROME	Isoform SGG46 of Protein kinase shaggy OS=Drosophila melanogaster OX=7227 GN=sgg	sgg	88	17	2.35572e+06	2.27205e+06	2.44393e+06	2.4697e+06	2.39529e+06	2.51038e+06	2.57687e+06	2.43777e+06	2.34469e+06	2.4765e+06	2.44687e+06	2.4935e+06	2.42133e+06	2.53874e+06	2.36639e+06	2.36229e+06	2.37062e+06	2.36312e+06
SJPG0120819.004	sp|P18431-4|SGG_DROME	Isoform G of Protein kinase shaggy OS=Drosophila melanogaster OX=7227 GN=sgg	sgg	89	17	2.34659e+06	2.27828e+06	2.44285e+06	2.46976e+06	2.4027e+06	2.51282e+06	2.58714e+06	2.43952e+06	2.34337e+06	2.47552e+06	2.4377e+06	2.49571e+06	2.42399e+06	2.52528e+06	2.36339e+06	2.36569e+06	2.37225e+06	2.36312e+06
SJPG0115222.001	sp|P18432|MLR_DROME	Myosin regulatory light chain 2 OS=Drosophila melanogaster OX=7227 GN=Mlc2 PE=1 SV=2	Mlc2	1037	24	1.04591e+08	1.0803e+08	9.32663e+07	9.73952e+07	1.09777e+08	1.00085e+08	1.00456e+08	1.01011e+08	1.11995e+08	1.16494e+08	1.06852e+08	1.02042e+08	1.06616e+08	1.05465e+08	1.22256e+08	1.08676e+08	1.16563e+08	1.0801e+08
SJPG0120489.001	sp|P18459|TY3H_DROME	Tyrosine 3-monooxygenase OS=Drosophila melanogaster OX=7227 GN=ple PE=2 SV=2	ple	31	9	1.00307e+06	811345	1.24831e+06	1.19024e+06	735783	793923	833628	1.23495e+06	781134	776161	1.46415e+06	845899	1.10177e+06	989898	914803	856356	756199	946912
SJPG0118284.001	sp|P18487|A37C_DROME	Protein anon-37Cs OS=Drosophila melanogaster OX=7227 GN=anon-37Cs PE=2 SV=3	anon-37Cs	16	8	295821	282303	294571	285304	312020	312853	271279	279630	240995	289896	307805	276854	270138	293962	321208	250884	282853	301861
SJPG0117460.001	sp|P18489|SYB_DROME	Synaptobrevin OS=Drosophila melanogaster OX=7227 GN=Syb PE=2 SV=3	Syb	74	6	3.68572e+06	3.66901e+06	3.52865e+06	3.29505e+06	3.86421e+06	3.601e+06	3.84443e+06	3.29351e+06	3.5298e+06	4.19064e+06	3.94846e+06	3.98697e+06	3.96275e+06	3.58722e+06	3.87122e+06	3.97088e+06	3.59811e+06	3.74719e+06
SJPG0120435.001	sp|P18490|PCX_DROME	Protein pecanex OS=Drosophila melanogaster OX=7227 GN=pcx PE=2 SV=4	pcx	2	2	451337	540909	344092	468703	512806	583648	441749	548186	603390	503182	331465	475786	442075	416802	419805	642329	459708	480113
SJPG0118468.001	sp|P18824|ARM_DROME	Armadillo segment polarity protein OS=Drosophila melanogaster OX=7227 GN=arm PE=1 SV=1	arm	39	16	903424	746177	891898	870766	888710	871163	812153	772662	741522	846276	950745	816496	888670	924138	936411	756565	780568	760995
SJPG0120123.001	sp|P18930|NU3M_DROME	NADH-ubiquinone oxidoreductase chain 3 OS=Drosophila melanogaster OX=7227 GN=mt:ND3 PE=3 SV=1	mt	4	1	2.35806e+06	2.16513e+06	2.4753e+06	2.17906e+06	2.25955e+06	2.3602e+06	2.34725e+06	2.25211e+06	2.58932e+06	2.28312e+06	1.89233e+06	2.18942e+06	2.18986e+06	2.01057e+06	1.74254e+06	2.23991e+06	2.3783e+06	1.95441e+06
SJPG0120120.001	sp|P18935|CYB_DROME	Cytochrome b OS=Drosophila melanogaster OX=7227 GN=mt:Cyt-b PE=3 SV=2	mt	49	5	1.12869e+07	1.28361e+07	1.03642e+07	1.05401e+07	1.19898e+07	1.12593e+07	1.02921e+07	1.20466e+07	1.37214e+07	1.34428e+07	1.04117e+07	1.2144e+07	1.12958e+07	1.15312e+07	1.27605e+07	1.08108e+07	1.32831e+07	1.23541e+07
SJPG0100412.001	sp|P19107|ARRB_DROME	Phosrestin-1 OS=Drosophila melanogaster OX=7227 GN=Arr2 PE=1 SV=2	Arr2	359	37	1.10339e+07	1.12273e+07	1.00879e+07	9.47199e+06	1.10611e+07	1.06427e+07	9.49705e+06	9.98004e+06	1.00893e+07	1.14659e+07	9.67756e+06	1.09353e+07	8.11677e+06	8.14288e+06	8.5146e+06	9.34878e+06	1.04795e+07	9.95234e+06
SJPG0116636.001	sp|P19109|DDX17_DROME	ATP-dependent RNA helicase p62 OS=Drosophila melanogaster OX=7227 GN=Rm62 PE=1 SV=3	Rm62	160	31	2.75015e+06	2.23661e+06	2.92104e+06	2.94503e+06	2.69708e+06	2.71449e+06	2.78992e+06	2.51391e+06	2.27646e+06	2.36088e+06	2.94675e+06	2.61704e+06	2.66221e+06	2.76987e+06	2.69288e+06	2.66594e+06	2.41164e+06	2.498e+06
SJPG0121188.001	sp|P19334|TRP_DROME	Transient receptor potential protein OS=Drosophila melanogaster OX=7227 GN=trp PE=1 SV=3	trp	137	37	1.96713e+06	2.00116e+06	1.84902e+06	1.86835e+06	2.10497e+06	2.13897e+06	1.94924e+06	2.00669e+06	2.14093e+06	2.45467e+06	1.97474e+06	2.21606e+06	1.6061e+06	1.58764e+06	1.60961e+06	2.04499e+06	2.15558e+06	1.98945e+06
SJPG0117459.010	sp|P19339-10|SXL_DROME	Isoform A of Protein sex-lethal OS=Drosophila melanogaster OX=7227 GN=Sxl	Sxl	4	2	112263	99244.4	111803	104942	126989	111798	95908.4	99146	105671	125683	103169	112786	120074	105213	99817.2	107646	101474	98687.5
SJPG0121251.001	sp|P19351|TNNT_DROME	Troponin T, skeletal muscle OS=Drosophila melanogaster OX=7227 GN=up PE=1 SV=3	up	801	47	7.08498e+07	7.41359e+07	6.53409e+07	6.69445e+07	7.31966e+07	7.0412e+07	6.26599e+07	6.90125e+07	7.12151e+07	7.29168e+07	7.02154e+07	6.64831e+07	6.74265e+07	6.67376e+07	7.24369e+07	7.15143e+07	7.16146e+07	6.92256e+07
SJPG0121251.011	sp|P19351-11|TNNT_DROME	Isoform 11 of Troponin T, skeletal muscle OS=Drosophila melanogaster OX=7227 GN=up	up	791	46	7.0678e+07	7.4019e+07	6.51428e+07	6.66041e+07	7.30078e+07	7.02364e+07	6.26629e+07	6.87894e+07	7.14498e+07	7.33857e+07	7.00684e+07	6.67555e+07	6.75544e+07	6.67493e+07	7.25357e+07	7.14907e+07	7.20105e+07	6.92327e+07
SJPG0121251.012	sp|P19351-12|TNNT_DROME	Isoform 12 of Troponin T, skeletal muscle OS=Drosophila melanogaster OX=7227 GN=up	up	725	47	7.19687e+07	7.41502e+07	6.53197e+07	6.63201e+07	7.34472e+07	7.03481e+07	6.17835e+07	6.81287e+07	7.02611e+07	7.30293e+07	7.09081e+07	6.62115e+07	6.76567e+07	6.74775e+07	7.45799e+07	7.05774e+07	7.17669e+07	6.86738e+07
SJPG0121251.013	sp|P19351-13|TNNT_DROME	Isoform 13 of Troponin T, skeletal muscle OS=Drosophila melanogaster OX=7227 GN=up	up	791	46	7.07507e+07	7.40839e+07	6.51276e+07	6.66186e+07	7.308e+07	7.0341e+07	6.25545e+07	6.8772e+07	7.13577e+07	7.34324e+07	7.00904e+07	6.67651e+07	6.75805e+07	6.67589e+07	7.25953e+07	7.14779e+07	7.18514e+07	6.91535e+07
SJPG0121251.003	sp|P19351-3|TNNT_DROME	Isoform 3 of Troponin T, skeletal muscle OS=Drosophila melanogaster OX=7227 GN=up	up	821	47	7.08244e+07	7.39772e+07	6.53982e+07	6.7146e+07	7.30525e+07	7.04819e+07	6.25701e+07	6.91945e+07	7.12037e+07	7.29279e+07	7.0608e+07	6.64461e+07	6.75053e+07	6.66017e+07	7.23881e+07	7.12826e+07	7.1516e+07	6.91951e+07
SJPG0116727.001	sp|P19889|RLA0_DROME	60S acidic ribosomal protein P0 OS=Drosophila melanogaster OX=7227 GN=RpLP0 PE=1 SV=1	RpLP0	189	13	9.59337e+06	7.37651e+06	1.09588e+07	1.06565e+07	8.6295e+06	9.09997e+06	9.40275e+06	8.51484e+06	7.11721e+06	6.95098e+06	9.94159e+06	8.82403e+06	8.84005e+06	9.67629e+06	8.32241e+06	9.06749e+06	7.85211e+06	8.83971e+06
SJPG0106776.001	sp|P19967|CYB5R_DROME	Cytochrome b5-related protein OS=Drosophila melanogaster OX=7227 GN=Cyt-b5-r PE=2 SV=2	Cyt-b5-r	40	11	1.09102e+06	1.83576e+06	1.08941e+06	980921	993295	794298	1.25483e+06	1.46414e+06	1.98524e+06	1.07843e+06	815139	1.02697e+06	952892	772455	966341	1.22953e+06	1.55467e+06	1.47619e+06
SJPG0116113.001	sp|P20007|PCKG_DROME	Phosphoenolpyruvate carboxykinase [GTP] OS=Drosophila melanogaster OX=7227 GN=Pepck PE=2 SV=2	Pepck	79	22	1.90498e+06	2.50849e+06	2.39272e+06	1.62713e+06	1.47133e+06	1.76597e+06	1.57145e+06	2.23488e+06	1.6411e+06	1.53921e+06	1.90509e+06	1.48753e+06	2.2839e+06	2.51688e+06	2.08819e+06	1.94764e+06	1.85618e+06	1.55742e+06
SJPG0116658.001	sp|P20028|RPA2_DROME	DNA-directed RNA polymerase I subunit RPA2 OS=Drosophila melanogaster OX=7227 GN=RpI135 PE=1 SV=2	RpI135	20	13	250349	222600	258954	254703	243553	255055	248733	227296	225460	237225	257775	251223	249722	259556	252073	229807	210595	233639
SJPG0121260.001	sp|P20153|USP_DROME	Protein ultraspiracle OS=Drosophila melanogaster OX=7227 GN=usp PE=1 SV=1	usp	17	9	124941	114565	126017	122324	126072	124511	120451	117353	115319	118754	140017	121718	132030	135189	144599	115569	128890	129650
SJPG0117582.001	sp|P20227|TBP_DROME	TATA-box-binding protein OS=Drosophila melanogaster OX=7227 GN=Tbp PE=1 SV=1	Tbp	4	2	69869.8	76695.2	94636.4	92314.6	75626.3	79977.9	91433.7	90278.5	78509.5	84230.4	94561	89517.4	83152.8	85898.4	84237.8	89429.9	74405.6	84366.3
SJPG0112019.001	sp|P20228|DCE_DROME	Glutamate decarboxylase OS=Drosophila melanogaster OX=7227 GN=Gad1 PE=2 SV=2	Gad1	127	24	4.68565e+06	4.62571e+06	4.23899e+06	4.46038e+06	5.24409e+06	5.2735e+06	4.9437e+06	5.0813e+06	5.1602e+06	5.48549e+06	4.56967e+06	5.07659e+06	5.1069e+06	4.87768e+06	5.41554e+06	4.32053e+06	5.07618e+06	4.50563e+06
SJPG0117628.001	sp|P20232|TFS2_DROME	Transcription elongation factor S-II OS=Drosophila melanogaster OX=7227 GN=TfIIS PE=2 SV=1	TfIIS	21	7	666429	560178	694724	702600	644992	666832	698237	637844	603761	627525	755583	655100	676247	663168	616773	632539	601736	606281
SJPG0115922.001	sp|P20240|OTE_DROME	Otefin OS=Drosophila melanogaster OX=7227 GN=Ote PE=1 SV=2	Ote	27	10	660383	545039	813827	798847	711721	889335	682419	683416	596098	677861	675272	742447	738870	748090	570918	720910	599097	624634
SJPG0115649.001	sp|P20241|NRG_DROME	Neuroglian OS=Drosophila melanogaster OX=7227 GN=Nrg PE=1 SV=2	Nrg	254	49	4.58233e+06	4.13357e+06	4.91993e+06	4.79998e+06	4.60508e+06	5.03019e+06	4.49566e+06	4.49466e+06	4.3152e+06	4.72541e+06	4.90522e+06	4.80567e+06	4.90018e+06	4.94218e+06	4.51799e+06	4.56198e+06	4.3793e+06	4.39134e+06
SJPG0119574.001	sp|P20348|JANA_DROME	Sex-regulated protein janus-A OS=Drosophila melanogaster OX=7227 GN=janA PE=2 SV=2	janA	29	7	2.40931e+06	2.06395e+06	2.29911e+06	2.5083e+06	2.30664e+06	2.35424e+06	2.18519e+06	2.15313e+06	1.8851e+06	2.2002e+06	2.52586e+06	2.1932e+06	2.33362e+06	2.44604e+06	2.24964e+06	2.44289e+06	2.02205e+06	2.01678e+06
SJPG0119576.001	sp|P20349|JANB_DROME	Sex-regulated protein janus-B OS=Drosophila melanogaster OX=7227 GN=janB PE=2 SV=1	janB	19	5	212674	239753	219891	192107	318831	292714	273107	293327	330991	322510	218468	220335	231616	282758	269237	253257	288299	270535
SJPG0121262.001	sp|P20351|T23O_DROME	Tryptophan 2,3-dioxygenase OS=Drosophila melanogaster OX=7227 GN=v PE=1 SV=1	v	17	7	441805	579433	390699	404207	386771	352738	430483	465454	557693	456055	416621	410933	456514	400606	442752	490078	493200	512224
SJPG0112029.001	sp|P20353|GNAI_DROME	G protein alpha i subunit OS=Drosophila melanogaster OX=7227 GN=Galphai PE=1 SV=2	Galphai	38	9	5.27667e+06	3.80698e+06	5.21407e+06	4.80279e+06	5.09731e+06	5.23017e+06	4.54026e+06	4.22155e+06	3.89955e+06	4.60153e+06	4.95768e+06	4.71503e+06	5.11006e+06	5.27849e+06	5.23736e+06	4.53629e+06	4.25456e+06	3.63415e+06
SJPG0112032.001	sp|P20354|GNAS_DROME	G protein alpha s subunit OS=Drosophila melanogaster OX=7227 GN=Galphas PE=2 SV=1	Galphas	73	18	5.56219e+06	4.86221e+06	5.34682e+06	5.2601e+06	5.52941e+06	5.72216e+06	5.03249e+06	5.11466e+06	4.86284e+06	5.45619e+06	5.49655e+06	5.34051e+06	5.73812e+06	5.75854e+06	5.91822e+06	4.86105e+06	5.05782e+06	4.66821e+06
SJPG0112032.002	sp|P20354-2|GNAS_DROME	Isoform A of G protein alpha s subunit OS=Drosophila melanogaster OX=7227 GN=Galphas	Galphas	75	19	5.54042e+06	4.8602e+06	5.34804e+06	5.26146e+06	5.52559e+06	5.74389e+06	5.05286e+06	5.12917e+06	4.8799e+06	5.46954e+06	5.47702e+06	5.35122e+06	5.74298e+06	5.73774e+06	5.86059e+06	4.87904e+06	5.04419e+06	4.6731e+06
SJPG0106405.001	sp|P20385|CF2_DROME	Chorion transcription factor Cf2 OS=Drosophila melanogaster OX=7227 GN=Cf2 PE=2 SV=3	Cf2	3	3	58812.2	55520.9	73969.1	68043.4	64157.9	68110.7	55382.4	70590.8	53846	57687.3	68953.1	61445.4	59532.2	63295.9	60030.4	65938.9	60603.4	54237.2
SJPG0112236.001	sp|P20432|GSTD1_DROME	Glutathione S-transferase D1 OS=Drosophila melanogaster OX=7227 GN=GstD1 PE=1 SV=1	GstD1	224	12	6.10529e+07	5.72342e+07	6.3294e+07	6.18208e+07	5.28836e+07	5.25937e+07	5.46482e+07	5.63857e+07	5.18139e+07	5.19318e+07	6.8531e+07	5.51058e+07	5.29419e+07	6.18064e+07	5.62297e+07	5.73182e+07	5.29501e+07	5.54919e+07
SJPG0112228.001	sp|P20477|GLNA1_DROME	Glutamine synthetase 1, mitochondrial OS=Drosophila melanogaster OX=7227 GN=Gs1 PE=2 SV=3	Gs1	114	12	1.27975e+07	1.35329e+07	1.47126e+07	1.40071e+07	1.20328e+07	1.38037e+07	1.34705e+07	1.46475e+07	1.36134e+07	1.28053e+07	1.30319e+07	1.37285e+07	1.25936e+07	1.27294e+07	1.05071e+07	1.42625e+07	1.24084e+07	1.32381e+07
SJPG0112230.001	sp|P20478|GLNA2_DROME	Glutamine synthetase 2 cytoplasmic OS=Drosophila melanogaster OX=7227 GN=Gs2 PE=2 SV=3	Gs2	196	18	2.50682e+07	2.97095e+07	2.42979e+07	2.34234e+07	2.47009e+07	2.39901e+07	2.62594e+07	2.69246e+07	3.07898e+07	2.6957e+07	2.30066e+07	2.51059e+07	2.56112e+07	2.28318e+07	2.45604e+07	2.64166e+07	2.73728e+07	2.64822e+07
SJPG0112230.003	sp|P20478-3|GLNA2_DROME	Isoform B of Glutamine synthetase 2 cytoplasmic OS=Drosophila melanogaster OX=7227 GN=Gs2	Gs2	190	18	2.47017e+07	2.9099e+07	2.40429e+07	2.3232e+07	2.44357e+07	2.37991e+07	2.60102e+07	2.66288e+07	3.03145e+07	2.65904e+07	2.27877e+07	2.47949e+07	2.52366e+07	2.261e+07	2.43111e+07	2.59287e+07	2.68684e+07	2.60499e+07
SJPG0121194.001	sp|P20659|TRX_DROME	Histone-lysine N-methyltransferase trithorax OS=Drosophila melanogaster OX=7227 GN=trx PE=1 SV=4	trx	4	2	306125	487307	311728	290814	372465	331544	375385	435602	527105	487920	373276	435521	431258	363626	390585	377939	509577	510778
SJPG0119363.006	sp|P20828|GAG2_DROME	Retrovirus-related Gag polyprotein from transposon 297 OS=Drosophila melanogaster OX=7227 GN=gag PE=4 SV=1	gag	5	4	128848	99721.9	167040	54488	50978.8	52075.2	63536.6	54819.8	48344.6	63853.5	58152.9	66814.6	50374.9	51992.5	51323.3	72943.4	47795.3	62487.3
SJPG0120407.001	sp|P21187|PABP_DROME	Polyadenylate-binding protein OS=Drosophila melanogaster OX=7227 GN=pAbp PE=1 SV=3	pAbp	283	32	1.62204e+07	1.18752e+07	1.74493e+07	1.77363e+07	1.59703e+07	1.65317e+07	1.55688e+07	1.39187e+07	1.14301e+07	1.24498e+07	1.74016e+07	1.48796e+07	1.50894e+07	1.66883e+07	1.49556e+07	1.45086e+07	1.29128e+07	1.35388e+07
SJPG0120506.006	sp|P21328|RTJK_DROME	RNA-directed DNA polymerase from mobile element jockey OS=Drosophila melanogaster OX=7227 GN=pol PE=1 SV=1	pol	2	2	472300	397867	478219	432165	455750	460058	429248	368106	402734	507694	503494	483708	475955	518196	532504	478086	422666	396514
SJPG0119363.001	sp|P21330|GAGJ_DROME	Nucleic-acid-binding protein from mobile element jockey OS=Drosophila melanogaster OX=7227 GN=gag PE=4 SV=1	gag	15	8	325548	307269	303057	252239	259013	251365	262588	274670	300901	348963	322123	327375	319622	338477	334364	224456	237238	219879
SJPG0117471.001	sp|P21521|SY65_DROME	Synaptotagmin 1 OS=Drosophila melanogaster OX=7227 GN=Syt1 PE=1 SV=3	Syt1	121	26	2.414e+06	2.11453e+06	2.24823e+06	2.10557e+06	2.3956e+06	2.46352e+06	2.16124e+06	2.33055e+06	2.31401e+06	2.77512e+06	2.47211e+06	2.52523e+06	2.44327e+06	2.49491e+06	2.56553e+06	2.05171e+06	2.38483e+06	2.01945e+06
SJPG0117471.002	sp|P21521-2|SY65_DROME	Isoform B of Synaptotagmin 1 OS=Drosophila melanogaster OX=7227 GN=Syt1	Syt1	123	27	2.4168e+06	2.11104e+06	2.25144e+06	2.10465e+06	2.39749e+06	2.45974e+06	2.16591e+06	2.32577e+06	2.30434e+06	2.7766e+06	2.48276e+06	2.53168e+06	2.44251e+06	2.50024e+06	2.556e+06	2.05114e+06	2.38486e+06	2.01766e+06
SJPG0119607.001	sp|P21525|FOSLA_DROME	Transcription factor kayak, isoforms A/B/F OS=Drosophila melanogaster OX=7227 GN=kay PE=1 SV=4	kay	6	5	96675.4	98157.7	100260	99215.8	104825	101973	103356	103195	100772	104338	102908	100820	110338	99010.6	100595	98847.2	94875.2	101489
SJPG0117027.001	sp|P21914|SDHB_DROME	Succinate dehydrogenase [ubiquinone] iron-sulfur subunit, mitochondrial OS=Drosophila melanogaster OX=7227 GN=SdhB PE=2 SV=2	SdhB	290	28	3.23296e+07	3.59993e+07	2.92319e+07	3.04508e+07	3.62194e+07	3.35768e+07	3.25274e+07	3.42188e+07	3.91016e+07	3.77547e+07	3.19424e+07	3.29077e+07	3.27436e+07	3.17046e+07	3.57402e+07	3.26507e+07	3.74644e+07	3.26238e+07
SJPG0106784.001	sp|P22058|CPD1_DROME	Chromosomal protein D1 OS=Drosophila melanogaster OX=7227 GN=D1 PE=1 SV=3	D1	46	9	1.46091e+06	1.49538e+06	1.75154e+06	1.73483e+06	1.58634e+06	1.91378e+06	1.70336e+06	1.64853e+06	1.54532e+06	1.42225e+06	1.43946e+06	1.70922e+06	1.63164e+06	1.48799e+06	1.15251e+06	1.58791e+06	1.39687e+06	1.48908e+06
SJPG0121045.001	sp|P22293|SUS_DROME	Protein suppressor of sable OS=Drosophila melanogaster OX=7227 GN=su(sable) PE=1 SV=2	su	3	2	147386	126199	138141	153669	150786	145454	138515	145541	121681	149031	150586	150831	153655	155073	150089	147030	126552	134281
SJPG0100359.001	sp|P22464|ANXB9_DROME	Annexin B9 OS=Drosophila melanogaster OX=7227 GN=AnxB9 PE=2 SV=2	AnxB9	206	20	3.21621e+07	2.73317e+07	3.19399e+07	3.04953e+07	2.87759e+07	2.98932e+07	2.65698e+07	2.78807e+07	2.53757e+07	2.90232e+07	3.35147e+07	2.96027e+07	3.4852e+07	3.76786e+07	3.29418e+07	3.05959e+07	3.06038e+07	3.00823e+07
SJPG0100359.003	sp|P22464-3|ANXB9_DROME	Isoform c of Annexin B9 OS=Drosophila melanogaster OX=7227 GN=AnxB9	AnxB9	209	21	3.21611e+07	2.72728e+07	3.18381e+07	3.0452e+07	2.88133e+07	2.98684e+07	2.65506e+07	2.78107e+07	2.53376e+07	2.91372e+07	3.35881e+07	2.96221e+07	3.4842e+07	3.76951e+07	3.30321e+07	3.06303e+07	3.06312e+07	3.00643e+07
SJPG0100357.001	sp|P22465|ANX10_DROME	Annexin B10 OS=Drosophila melanogaster OX=7227 GN=AnxB10 PE=2 SV=3	AnxB10	99	22	1.1227e+07	1.29988e+07	1.14595e+07	1.10822e+07	1.22759e+07	1.14152e+07	1.27562e+07	1.25654e+07	1.45328e+07	1.32151e+07	1.1845e+07	1.25965e+07	1.2267e+07	1.1712e+07	1.26625e+07	1.20963e+07	1.36369e+07	1.23169e+07
SJPG0100357.002	sp|P22465-2|ANX10_DROME	Isoform A of Annexin B10 OS=Drosophila melanogaster OX=7227 GN=AnxB10	AnxB10	94	22	1.12286e+07	1.29251e+07	1.15159e+07	1.10455e+07	1.22828e+07	1.13806e+07	1.27254e+07	1.24932e+07	1.45397e+07	1.32269e+07	1.19393e+07	1.25501e+07	1.23131e+07	1.16684e+07	1.27166e+07	1.21073e+07	1.37074e+07	1.23004e+07
SJPG0116877.001	sp|P22700|ATC1_DROME	Calcium-transporting ATPase sarcoplasmic/endoplasmic reticulum type OS=Drosophila melanogaster OX=7227 GN=SERCA PE=1 SV=2	SERCA	2505	73	6.1908e+07	7.18936e+07	6.16602e+07	5.94101e+07	6.78328e+07	6.92328e+07	5.91983e+07	7.14022e+07	7.86734e+07	7.69084e+07	5.61889e+07	7.01405e+07	5.96314e+07	5.64366e+07	6.00103e+07	6.57895e+07	7.1035e+07	6.48386e+07
SJPG0116877.002	sp|P22700-2|ATC1_DROME	Isoform A of Calcium-transporting ATPase sarcoplasmic/endoplasmic reticulum type OS=Drosophila melanogaster OX=7227 GN=SERCA	SERCA	2621	76	6.19682e+07	7.19285e+07	6.11587e+07	5.89538e+07	6.79686e+07	6.87849e+07	5.88663e+07	7.10713e+07	7.85573e+07	7.72608e+07	5.6492e+07	6.98509e+07	5.97567e+07	5.66275e+07	6.09303e+07	6.56416e+07	7.13694e+07	6.49492e+07
SJPG0116293.001	sp|P22769|PSA71_DROME	Proteasome subunit alpha type-7-1 OS=Drosophila melanogaster OX=7227 GN=Prosalpha4 PE=1 SV=2	Prosalpha4	57	16	4.81795e+06	4.74446e+06	5.22439e+06	5.28862e+06	4.791e+06	4.90091e+06	4.95452e+06	5.11538e+06	4.62045e+06	4.54024e+06	5.34348e+06	4.96156e+06	5.39734e+06	5.67501e+06	5.20773e+06	4.94001e+06	4.72147e+06	5.06026e+06
SJPG0118618.001	sp|P22815|BOSS_DROME	Protein bride of sevenless OS=Drosophila melanogaster OX=7227 GN=boss PE=2 SV=3	boss	36	10	1.55229e+06	1.54545e+06	1.4072e+06	1.461e+06	1.63017e+06	1.63535e+06	1.51855e+06	1.59557e+06	1.59614e+06	1.89823e+06	1.75896e+06	1.80673e+06	1.41084e+06	1.39708e+06	1.59059e+06	1.44011e+06	1.71278e+06	1.69255e+06
SJPG0114552.001	sp|P22817|IDE_DROME	Insulin-degrading enzyme OS=Drosophila melanogaster OX=7227 GN=Ide PE=1 SV=4	Ide	112	30	1.76241e+06	1.76293e+06	1.86062e+06	1.90326e+06	1.80793e+06	1.86042e+06	2.00282e+06	1.94393e+06	1.92063e+06	1.44564e+06	1.40367e+06	1.48126e+06	1.80149e+06	1.88072e+06	1.79121e+06	1.90774e+06	1.86032e+06	1.88299e+06
SJPG0104776.001	sp|P22978|CG445_DROME	Rhodanese domain-containing protein CG4456 OS=Drosophila melanogaster OX=7227 GN=CG4456 PE=2 SV=1	CG4456	17	5	259901	295214	259766	259697	217382	218441	245614	273333	262947	197333	223830	219145	259764	248421	232985	283390	227993	255891
SJPG0114494.001	sp|P22979|HSP6C_DROME	Heat shock protein 67B3 OS=Drosophila melanogaster OX=7227 GN=Hsp67Bc PE=1 SV=2	Hsp67Bc	35	8	468393	320380	471624	472205	493263	523072	426511	431798	304983	391137	628375	434074	514193	410394	498697	340849	371176	405538
SJPG0120002.001	sp|P23128|DDX6_DROME	ATP-dependent RNA helicase me31b OS=Drosophila melanogaster OX=7227 GN=me31B PE=1 SV=3	me31B	104	24	2.52289e+06	2.01382e+06	2.6179e+06	2.52131e+06	2.37178e+06	2.46841e+06	2.31594e+06	2.25223e+06	1.93991e+06	2.20538e+06	2.76785e+06	2.36972e+06	2.51707e+06	2.67788e+06	2.57969e+06	2.13803e+06	2.12663e+06	2.17339e+06
SJPG0115130.001	sp|P23226|MA205_DROME	205 kDa microtubule-associated protein OS=Drosophila melanogaster OX=7227 GN=Map205 PE=1 SV=2	Map205	146	37	1.45802e+06	1.23942e+06	1.71934e+06	1.60889e+06	1.31804e+06	1.53358e+06	1.51862e+06	1.50883e+06	1.37205e+06	1.37812e+06	1.60608e+06	1.5773e+06	1.50001e+06	1.46089e+06	1.2785e+06	1.50403e+06	1.24618e+06	1.33227e+06
SJPG0119374.001	sp|P23257|TBG1_DROME	Tubulin gamma-1 chain OS=Drosophila melanogaster OX=7227 GN=gammaTub23C PE=1 SV=2	gammaTub23C	20	9	197303	171603	213490	226853	203343	211762	225283	210579	182025	198087	220293	225404	215763	209278	206391	183991	181619	199968
SJPG0118027.001	sp|P23380|VATL_DROME	V-type proton ATPase 16 kDa proteolipid subunit OS=Drosophila melanogaster OX=7227 GN=Vha16-1 PE=2 SV=1	Vha16-1	40	7	1.73944e+06	1.7974e+06	1.61583e+06	1.65741e+06	2.05838e+06	1.82582e+06	1.81612e+06	1.82654e+06	2.10601e+06	2.3557e+06	1.70466e+06	2.28843e+06	1.74246e+06	1.98607e+06	1.92412e+06	1.85907e+06	2.02511e+06	1.95128e+06
SJPG0112031.001	sp|P23625|GNAQ_DROME	G protein alpha q subunit OS=Drosophila melanogaster OX=7227 GN=Galphaq PE=2 SV=2	Galphaq	101	19	5.32001e+06	5.29502e+06	5.33288e+06	5.17126e+06	5.68354e+06	6.12766e+06	5.29151e+06	5.52943e+06	5.72858e+06	6.08067e+06	4.69584e+06	5.65291e+06	4.57575e+06	4.20004e+06	4.16931e+06	5.00015e+06	5.43359e+06	4.71035e+06
SJPG0112031.002	sp|P23625-2|GNAQ_DROME	Isoform A of G protein alpha q subunit OS=Drosophila melanogaster OX=7227 GN=Galphaq	Galphaq	86	18	5.20999e+06	5.10346e+06	5.54163e+06	5.23193e+06	5.53692e+06	6.05968e+06	5.26753e+06	5.47547e+06	5.6152e+06	5.82721e+06	4.75225e+06	5.45682e+06	5.02882e+06	4.6156e+06	4.51092e+06	4.70532e+06	5.18622e+06	4.64073e+06
SJPG0115651.001	sp|P23654|NRT_DROME	Neurotactin OS=Drosophila melanogaster OX=7227 GN=Nrt PE=1 SV=3	Nrt	37	15	793107	761421	781323	787668	845176	891658	759120	784461	708702	865475	808545	837717	881478	765547	879403	658129	754789	756440
SJPG0120157.001	sp|P23696|PP2A_DROME	Serine/threonine-protein phosphatase PP2A OS=Drosophila melanogaster OX=7227 GN=mts PE=2 SV=1	mts	83	18	1.94358e+06	1.79661e+06	2.08442e+06	2.09354e+06	1.87021e+06	2.06125e+06	2.01714e+06	2.01051e+06	1.8089e+06	1.86492e+06	1.97298e+06	1.98485e+06	1.96774e+06	2.04757e+06	1.86772e+06	1.93354e+06	1.80595e+06	1.94317e+06
SJPG0106772.001	sp|P23779|CYTL_DROME	Cystatin-like protein OS=Drosophila melanogaster OX=7227 GN=Cys PE=2 SV=2	Cys	71	6	6.99457e+06	7.22131e+06	7.54119e+06	5.1672e+06	4.4528e+06	4.80131e+06	4.73661e+06	5.04466e+06	4.79969e+06	4.38533e+06	4.77654e+06	5.33142e+06	4.36247e+06	4.79214e+06	3.79036e+06	8.09572e+06	5.7475e+06	6.64508e+06
SJPG0120882.001	sp|P24014|SLIT_DROME	Protein slit OS=Drosophila melanogaster OX=7227 GN=sli PE=1 SV=2	sli	5	5	91644.9	64065.5	103218	92760	79959	89265.8	77373.5	75313	57082.5	63423.1	99258.5	78990	92112.4	101089	90569.1	75062.2	62279	74993.3
SJPG0119695.001	sp|P24156|L2CC_DROME	Protein l(2)37Cc OS=Drosophila melanogaster OX=7227 GN=l(2)37Cc PE=2 SV=2	l	206	21	1.12577e+07	1.10608e+07	1.12174e+07	1.12825e+07	1.12932e+07	1.11487e+07	1.20834e+07	1.15634e+07	1.17754e+07	1.12467e+07	1.14326e+07	1.14109e+07	1.09636e+07	1.06056e+07	1.10437e+07	1.1679e+07	1.17743e+07	1.14726e+07
SJPG0120061.001	sp|P24785|MLE_DROME	Dosage compensation regulator OS=Drosophila melanogaster OX=7227 GN=mle PE=1 SV=2	mle	28	14	426115	400217	442223	446911	451267	453222	432947	404337	421208	450001	479281	459313	453489	469854	484844	419204	422476	420633
SJPG0106678.001	sp|P25007|PPIA_DROME	Peptidyl-prolyl cis-trans isomerase OS=Drosophila melanogaster OX=7227 GN=Cyp1 PE=1 SV=2	Cyp1	351	15	4.34725e+07	4.48949e+07	4.7637e+07	4.86937e+07	4.25628e+07	4.58977e+07	4.60371e+07	4.69131e+07	4.38209e+07	4.16197e+07	4.26699e+07	4.54408e+07	4.35962e+07	4.25236e+07	3.77767e+07	4.40309e+07	4.19181e+07	4.40024e+07
SJPG0116545.001	sp|P25123|GBRB_DROME	Gamma-aminobutyric acid receptor subunit beta OS=Drosophila melanogaster OX=7227 GN=Rdl PE=2 SV=4	Rdl	6	3	121125	141807	141176	119011	207279	167585	151416	150623	137159	159188	119224	141434	149242	128477	145126	120209	142413	146404
SJPG0117890.001	sp|P25153|UBCD6_DROME	Ubiquitin-conjugating enzyme E2-17 kDa OS=Drosophila melanogaster OX=7227 GN=Ubc6 PE=2 SV=2	Ubc6	2	1	64778.5	53464.1	62172.2	60996.3	61405.2	64846.1	58722.8	56674.8	48591.8	57966.6	63029.8	57580.3	59172.3	55626.4	66233.5	62803.5	60974.4	64152.2
SJPG0118896.001	sp|P25157|GNAL_DROME	Guanine nucleotide-binding protein subunit alpha homolog OS=Drosophila melanogaster OX=7227 GN=cta PE=2 SV=1	cta	17	2	5.81043e+06	3.15513e+06	5.536e+06	5.28574e+06	5.7438e+06	6.05401e+06	4.03545e+06	4.0275e+06	3.30412e+06	4.47188e+06	5.44488e+06	4.53632e+06	5.53959e+06	5.83215e+06	5.95585e+06	4.28232e+06	4.0113e+06	2.92118e+06
SJPG0121013.001	sp|P25159|STAU_DROME	Maternal effect protein staufen OS=Drosophila melanogaster OX=7227 GN=stau PE=1 SV=2	stau	11	8	475379	382712	498578	494149	435711	441651	419517	391907	342476	378842	501239	433493	450636	505589	498393	412714	404248	393449
SJPG0100390.001	sp|P25160|ARL1_DROME	ADP-ribosylation factor-like protein 1 OS=Drosophila melanogaster OX=7227 GN=Arl1 PE=2 SV=5	Arl1	20	5	2.3365e+06	2.05826e+06	2.27916e+06	2.25174e+06	2.37172e+06	2.17586e+06	2.31806e+06	2.22973e+06	2.18476e+06	2.07651e+06	2.40197e+06	2.23321e+06	2.29915e+06	2.52049e+06	2.63094e+06	2.19315e+06	2.25867e+06	2.27238e+06
SJPG0116795.001	sp|P25161|PSMD3_DROME	Probable 26S proteasome non-ATPase regulatory subunit 3 OS=Drosophila melanogaster OX=7227 GN=Rpn3 PE=2 SV=1	Rpn3	194	41	7.86772e+06	6.86014e+06	8.69368e+06	8.59418e+06	7.69189e+06	8.06292e+06	7.8519e+06	8.02756e+06	6.94588e+06	6.94953e+06	8.82671e+06	7.67504e+06	8.63359e+06	9.08659e+06	8.07028e+06	7.50987e+06	7.09689e+06	7.56899e+06
SJPG0116665.001	sp|P25167|RPC2_DROME	DNA-directed RNA polymerase III subunit RPC2 OS=Drosophila melanogaster OX=7227 GN=RpIII128 PE=2 SV=2	RpIII128	11	3	1.90085e+06	2.07958e+06	1.84433e+06	1.87666e+06	1.87126e+06	1.83905e+06	1.56952e+06	1.66553e+06	1.65647e+06	1.76467e+06	1.72957e+06	1.88381e+06	2.00913e+06	1.7762e+06	2.11165e+06	1.80489e+06	1.74524e+06	1.93583e+06
SJPG0116532.001	sp|P25171|RCC1_DROME	Regulator of chromosome condensation OS=Drosophila melanogaster OX=7227 GN=Rcc1 PE=1 SV=2	Rcc1	40	13	1.63612e+06	1.59899e+06	1.79299e+06	1.79367e+06	1.68456e+06	1.78533e+06	1.64625e+06	1.67286e+06	1.60299e+06	1.62832e+06	1.64131e+06	1.66675e+06	1.56328e+06	1.73272e+06	1.54512e+06	1.64545e+06	1.50457e+06	1.64672e+06
SJPG0116444.001	sp|P25228|RAB3_DROME	Ras-related protein Rab-3 OS=Drosophila melanogaster OX=7227 GN=Rab3 PE=1 SV=1	Rab3	45	8	1.39864e+06	1.14228e+06	1.29534e+06	1.23031e+06	1.39176e+06	1.4282e+06	1.23402e+06	1.25531e+06	1.20428e+06	1.45215e+06	1.34222e+06	1.35411e+06	1.33191e+06	1.40307e+06	1.4212e+06	1.32025e+06	1.2563e+06	1.07139e+06
SJPG0118625.001	sp|P25439|BRM_DROME	ATP-dependent helicase brm OS=Drosophila melanogaster OX=7227 GN=brm PE=1 SV=2	brm	30	18	749822	656974	806282	781222	739420	777971	745715	736654	705664	737144	859781	757313	757921	839332	777395	703327	654730	672871
SJPG0116219.001	sp|P25455|PIP1_DROME	1-phosphatidylinositol 4,5-bisphosphate phosphodiesterase classes I and II OS=Drosophila melanogaster OX=7227 GN=Plc21C PE=2 SV=3	Plc21C	63	27	884069	907165	873152	865943	891545	897846	889035	907574	942721	980757	890816	916025	952019	923232	941249	868673	906476	856434
SJPG0120588.001	sp|P25822|PUM_DROME	Maternal protein pumilio OS=Drosophila melanogaster OX=7227 GN=pum PE=1 SV=2	pum	9	6	209219	192409	228366	234248	213746	216137	236291	204523	209293	205656	213878	223587	224004	208639	199234	226008	197751	204672
SJPG0121209.001	sp|P25823|TUD_DROME	Maternal protein tudor OS=Drosophila melanogaster OX=7227 GN=tud PE=1 SV=2	tud	66	35	626324	591254	672693	619289	571658	575378	603788	595601	529269	555883	659890	597482	611672	654854	618186	597643	562432	594863
SJPG0118797.001	sp|P25843|PROF_DROME	Profilin OS=Drosophila melanogaster OX=7227 GN=chic PE=1 SV=1	chic	187	6	4.47434e+06	3.79818e+06	4.83103e+06	4.71886e+06	4.14393e+06	4.41943e+06	4.23047e+06	4.2557e+06	4.00802e+06	3.86277e+06	4.79627e+06	4.1965e+06	4.42101e+06	4.27849e+06	4.04797e+06	4.00126e+06	3.90284e+06	4.25346e+06
SJPG0119193.001	sp|P25867|UBCD1_DROME	Ubiquitin-conjugating enzyme E2-17 kDa OS=Drosophila melanogaster OX=7227 GN=eff PE=2 SV=1	eff	7	2	1.7925e+06	1.68729e+06	2.51556e+06	2.28673e+06	1.51333e+06	2.16248e+06	2.18464e+06	1.93765e+06	1.59447e+06	1.32625e+06	1.46124e+06	1.90266e+06	1.65809e+06	1.57791e+06	1.00849e+06	2.23756e+06	1.38897e+06	1.69622e+06
SJPG0121043.001	sp|P25991|SUF_DROME	Protein suppressor of forked OS=Drosophila melanogaster OX=7227 GN=su(f) PE=1 SV=2	su	18	9	588547	499818	606651	564990	579127	591258	545195	569296	530961	581983	644320	576420	586874	603167	618758	546810	541043	520075
SJPG0116799.001	sp|P26270|PSMD7_DROME	26S proteasome non-ATPase regulatory subunit 7 OS=Drosophila melanogaster OX=7227 GN=Rpn8 PE=1 SV=6	Rpn8	125	18	3.0943e+06	2.80032e+06	3.49574e+06	3.47955e+06	3.07118e+06	3.21976e+06	3.22982e+06	3.16009e+06	2.81048e+06	2.67373e+06	3.3754e+06	3.01142e+06	3.34968e+06	3.48636e+06	3.16844e+06	2.81656e+06	2.86926e+06	2.99861e+06
SJPG0112046.001	sp|P26308|GBB1_DROME	Guanine nucleotide-binding protein subunit beta-1 OS=Drosophila melanogaster OX=7227 GN=Gbeta13F PE=1 SV=1	Gbeta13F	132	13	3.16733e+06	3.23162e+06	3.37141e+06	3.26567e+06	3.32526e+06	3.68937e+06	3.46116e+06	3.45675e+06	3.41419e+06	3.38204e+06	2.9706e+06	3.54794e+06	3.30798e+06	3.19925e+06	2.82831e+06	3.34313e+06	3.04512e+06	3.00634e+06
SJPG0117279.001	sp|P26675|SOS_DROME	Protein son of sevenless OS=Drosophila melanogaster OX=7227 GN=Sos PE=1 SV=2	Sos	3	2	27389.1	50267.3	36125.5	34741.1	37060.7	31388.8	40276.3	38020.6	64344.2	37356.6	30526.1	43691.6	34220	29463.7	34568.5	42410.7	48536.5	50655.9
SJPG0100493.001	sp|P26686|SRR55_DROME	Serine-arginine protein 55 OS=Drosophila melanogaster OX=7227 GN=B52 PE=1 SV=4	B52	59	12	2.07747e+06	1.63904e+06	2.05936e+06	2.23585e+06	2.09311e+06	2.22432e+06	2.07184e+06	2.02669e+06	1.79522e+06	1.98551e+06	2.20678e+06	2.08912e+06	2.1624e+06	2.27311e+06	1.95865e+06	2.12014e+06	1.83426e+06	1.88362e+06
SJPG0100493.003	sp|P26686-3|SRR55_DROME	Isoform B of Serine-arginine protein 55 OS=Drosophila melanogaster OX=7227 GN=B52	B52	60	13	2.07027e+06	1.63258e+06	2.05653e+06	2.23105e+06	2.09054e+06	2.22312e+06	2.07537e+06	2.02575e+06	1.79879e+06	1.99235e+06	2.21233e+06	2.08584e+06	2.15372e+06	2.2802e+06	1.96036e+06	2.12131e+06	1.83733e+06	1.88913e+06
SJPG0120831.001	sp|P27619|DYN_DROME	Dynamin OS=Drosophila melanogaster OX=7227 GN=shi PE=1 SV=2	shi	324	58	8.0627e+06	7.60067e+06	7.68911e+06	7.30691e+06	8.14983e+06	8.46999e+06	7.52373e+06	7.96145e+06	7.83427e+06	8.64856e+06	7.70608e+06	8.2024e+06	7.85213e+06	7.93077e+06	7.87157e+06	7.43274e+06	7.6421e+06	6.96395e+06
SJPG0120328.001	sp|P27716|INX1_DROME	Innexin inx1 OS=Drosophila melanogaster OX=7227 GN=ogre PE=1 SV=1	ogre	56	13	2.03456e+06	2.18828e+06	1.99735e+06	1.86465e+06	2.02034e+06	2.03384e+06	1.8387e+06	2.05456e+06	2.12321e+06	2.23621e+06	2.11607e+06	2.00257e+06	2.07142e+06	2.02214e+06	2.03026e+06	1.9947e+06	2.06163e+06	1.95373e+06
SJPG0116817.001	sp|P27864|RRP1_DROME	Recombination repair protein 1 OS=Drosophila melanogaster OX=7227 GN=Rrp1 PE=1 SV=2	Rrp1	34	15	491644	441424	526284	556649	522555	573094	477570	488978	442192	506434	553516	522824	554100	579610	532006	499676	460926	470367
SJPG0112104.001	sp|P28668|SYEP_DROME	Bifunctional glutamate/proline--tRNA ligase OS=Drosophila melanogaster OX=7227 GN=GluProRS PE=1 SV=2	GluProRS	305	80	7.61582e+06	6.07419e+06	8.78182e+06	8.59071e+06	6.50302e+06	7.18624e+06	7.34828e+06	6.89638e+06	5.40997e+06	5.57406e+06	8.01874e+06	7.2028e+06	7.4567e+06	7.98042e+06	6.70992e+06	7.04938e+06	5.80828e+06	6.7933e+06
SJPG0119242.001	sp|P28750|EXU_DROME	Maternal protein exuperantia OS=Drosophila melanogaster OX=7227 GN=exu PE=1 SV=2	exu	109	20	2.30386e+06	2.19767e+06	2.60846e+06	3.18571e+06	2.98072e+06	3.07983e+06	3.06324e+06	2.84879e+06	2.34345e+06	2.61179e+06	2.87413e+06	2.93082e+06	2.55033e+06	2.56871e+06	2.48597e+06	2.76682e+06	2.47844e+06	2.74914e+06
SJPG0117623.001	sp|P29052|TF2B_DROME	Transcription initiation factor IIB OS=Drosophila melanogaster OX=7227 GN=TfIIB PE=2 SV=1	TfIIB	21	6	368634	339903	374801	379208	354151	370840	396677	370138	361618	347910	374889	360920	369054	364519	354754	348545	351342	352305
SJPG0100014.001	sp|P29310|1433Z_DROME	14-3-3 protein zeta OS=Drosophila melanogaster OX=7227 GN=14-3-3zeta PE=1 SV=1	14-3-3zeta	314	18	4.61934e+07	4.40052e+07	4.79545e+07	4.76504e+07	4.50242e+07	4.74007e+07	4.72668e+07	4.67388e+07	4.50739e+07	4.51348e+07	4.61415e+07	4.67266e+07	4.59456e+07	4.65504e+07	4.26453e+07	4.61734e+07	4.38852e+07	4.41268e+07
SJPG0100014.002	sp|P29310-2|1433Z_DROME	Isoform VI' of 14-3-3 protein zeta OS=Drosophila melanogaster OX=7227 GN=14-3-3zeta	14-3-3zeta	319	19	4.65525e+07	4.38124e+07	4.75043e+07	4.74527e+07	4.51764e+07	4.69955e+07	4.66653e+07	4.63007e+07	4.43637e+07	4.51678e+07	4.6814e+07	4.63522e+07	4.61095e+07	4.7382e+07	4.40781e+07	4.57887e+07	4.39412e+07	4.40905e+07
SJPG0100014.003	sp|P29310-3|1433Z_DROME	Isoform C of 14-3-3 protein zeta OS=Drosophila melanogaster OX=7227 GN=14-3-3zeta	14-3-3zeta	317	20	4.64743e+07	4.3952e+07	4.73036e+07	4.75897e+07	4.54053e+07	4.72481e+07	4.63111e+07	4.6309e+07	4.43157e+07	4.53761e+07	4.67551e+07	4.62179e+07	4.61263e+07	4.71755e+07	4.41378e+07	4.57091e+07	4.38983e+07	4.42178e+07
SJPG0116772.001	sp|P29327|RS6_DROME	40S ribosomal protein S6 OS=Drosophila melanogaster OX=7227 GN=RpS6 PE=1 SV=1	RpS6	158	16	1.03842e+07	7.64851e+06	1.17726e+07	1.15326e+07	8.9131e+06	9.84484e+06	9.60597e+06	8.38981e+06	6.6056e+06	6.92511e+06	1.05096e+07	9.53461e+06	9.2875e+06	1.00685e+07	8.26426e+06	9.32523e+06	7.61932e+06	8.57702e+06
SJPG0116772.002	sp|P29327-2|RS6_DROME	Isoform B of 40S ribosomal protein S6 OS=Drosophila melanogaster OX=7227 GN=RpS6	RpS6	99	10	1.03485e+07	7.28001e+06	1.15262e+07	1.1414e+07	9.10912e+06	9.75368e+06	9.5437e+06	8.16184e+06	6.55747e+06	6.91116e+06	1.06637e+07	9.46337e+06	9.55722e+06	1.00623e+07	8.9569e+06	8.99308e+06	7.85295e+06	8.62651e+06
SJPG0118894.001	sp|P29349|CSW_DROME	Tyrosine-protein phosphatase corkscrew OS=Drosophila melanogaster OX=7227 GN=csw PE=1 SV=2	csw	10	8	160542	143481	165133	168981	147207	143303	144559	145446	137774	124075	162321	149225	158030	161608	156539	148346	135326	148164
SJPG0106310.001	sp|P29413|CALR_DROME	Calreticulin OS=Drosophila melanogaster OX=7227 GN=Calr PE=1 SV=2	Calr	176	30	2.3453e+07	2.15949e+07	2.46162e+07	2.46924e+07	2.2347e+07	2.32785e+07	2.43634e+07	2.1013e+07	1.94289e+07	2.07201e+07	2.39689e+07	2.50606e+07	2.33564e+07	2.49687e+07	2.1104e+07	2.34847e+07	1.9295e+07	2.321e+07
SJPG0117711.001	sp|P29613|TPIS_DROME	Triosephosphate isomerase OS=Drosophila melanogaster OX=7227 GN=Tpi PE=1 SV=3	Tpi	544	21	5.35475e+07	6.11046e+07	5.34761e+07	5.75658e+07	5.50004e+07	5.37837e+07	5.72433e+07	5.93534e+07	6.2192e+07	5.43446e+07	5.03619e+07	5.17809e+07	5.3896e+07	5.36074e+07	5.34332e+07	6.03169e+07	6.25013e+07	6.19469e+07
SJPG0106414.001	sp|P29742|CLH_DROME	Clathrin heavy chain OS=Drosophila melanogaster OX=7227 GN=Chc PE=1 SV=1	Chc	587	87	1.47638e+07	1.36881e+07	1.55416e+07	1.49764e+07	1.41675e+07	1.46916e+07	1.44992e+07	1.44301e+07	1.37353e+07	1.38189e+07	1.48573e+07	1.44523e+07	1.48446e+07	1.53979e+07	1.42644e+07	1.46275e+07	1.37412e+07	1.39081e+07
SJPG0118602.001	sp|P29746|BNB_DROME	Protein bangles and beads OS=Drosophila melanogaster OX=7227 GN=bnb PE=1 SV=1	bnb	102	23	1.40393e+07	1.36191e+07	1.50164e+07	1.61051e+07	1.4841e+07	1.63629e+07	1.54099e+07	1.5173e+07	1.42531e+07	1.50439e+07	1.57174e+07	1.57318e+07	1.50957e+07	1.59476e+07	1.23256e+07	1.6126e+07	1.37678e+07	1.51983e+07
SJPG0112048.001	sp|P29829|GBB2_DROME	Guanine nucleotide-binding protein subunit beta-2 OS=Drosophila melanogaster OX=7227 GN=Gbeta76C PE=1 SV=3	Gbeta76C	107	18	4.23397e+06	4.6319e+06	4.03535e+06	4.00432e+06	4.56754e+06	4.60931e+06	4.57212e+06	4.71635e+06	5.2035e+06	5.26145e+06	4.11858e+06	4.93422e+06	3.45137e+06	3.28607e+06	3.42892e+06	4.66816e+06	4.90509e+06	4.54647e+06
SJPG0114475.001	sp|P29843|HSP7A_DROME	Heat shock 70 kDa protein cognate 1 OS=Drosophila melanogaster OX=7227 GN=Hsc70-1 PE=1 SV=1	Hsc70-1	284	23	3.53795e+07	3.27312e+07	3.94198e+07	3.85467e+07	3.41188e+07	3.6287e+07	3.92951e+07	3.50684e+07	3.14918e+07	3.17768e+07	3.61226e+07	3.67206e+07	3.46745e+07	3.36851e+07	2.94293e+07	3.65194e+07	3.18564e+07	3.51155e+07
SJPG0114478.001	sp|P29844|BIP_DROME	Endoplasmic reticulum chaperone BiP OS=Drosophila melanogaster OX=7227 GN=Hsc70-3 PE=1 SV=2	Hsc70-3	671	48	4.60698e+07	4.35984e+07	4.73364e+07	4.86867e+07	4.53393e+07	4.47728e+07	4.81977e+07	4.2822e+07	3.77756e+07	3.78294e+07	4.64722e+07	4.58795e+07	4.57183e+07	4.88172e+07	4.46363e+07	4.63587e+07	4.04272e+07	4.73316e+07
SJPG0114480.001	sp|P29845|HSP7E_DROME	Heat shock 70 kDa protein cognate 5 OS=Drosophila melanogaster OX=7227 GN=Hsc70-5 PE=1 SV=2	Hsc70-5	541	58	2.35799e+07	2.18527e+07	2.78027e+07	2.76102e+07	2.28086e+07	2.62977e+07	2.69412e+07	2.36717e+07	1.95973e+07	1.93349e+07	2.25515e+07	2.47912e+07	2.20768e+07	2.26665e+07	1.81104e+07	2.68744e+07	1.99783e+07	2.37113e+07
SJPG0114701.001	sp|P29993|ITPR_DROME	Inositol 1,4,5-trisphosphate receptor OS=Drosophila melanogaster OX=7227 GN=Itpr PE=2 SV=3	Itpr	60	30	697043	630714	692996	677256	681172	664604	618932	662234	601252	617989	705147	604755	697783	749977	766482	591628	631717	620509
SJPG0117693.001	sp|P30189|TOP1_DROME	DNA topoisomerase 1 OS=Drosophila melanogaster OX=7227 GN=Top1 PE=1 SV=1	Top1	37	19	577596	506272	622052	607515	558669	594660	524581	515873	477759	514987	625386	558088	585104	622097	600811	522232	503348	533108
SJPG0111957.004	sp|P30430|FUR1C_DROME	Furin-like protease 1, isoform 1-CRR OS=Drosophila melanogaster OX=7227 GN=Fur1 PE=2 SV=2	Fur1	2	2	16949.3	21857.6	13167.7	17335.9	12981.5	16687.1	17788.8	13490.1	17662.3	13391.2	24369.4	19865.6	18582.2	18033	18782.6	20690.3	15953.2	15984.6
SJPG0111958.001	sp|P30432|FUR2_DROME	Furin-like protease 2 OS=Drosophila melanogaster OX=7227 GN=Fur2 PE=2 SV=2	Fur2	5	4	50034.8	45674.5	58226	55627.7	56103.5	56440.1	56969.1	56646	52374.8	44854.6	50690.4	52512	49675.3	55111.9	53760.7	50453.7	56246.9	56507.7
SJPG0119006.001	sp|P31007|DLG1_DROME	Disks large 1 tumor suppressor protein OS=Drosophila melanogaster OX=7227 GN=dlg1 PE=1 SV=2	dlg1	166	37	4.86914e+06	4.87841e+06	4.80114e+06	5.00602e+06	5.31072e+06	5.31995e+06	5.12322e+06	5.14801e+06	5.14669e+06	5.39831e+06	4.9306e+06	5.22887e+06	5.15619e+06	5.21136e+06	5.36346e+06	4.81255e+06	5.01882e+06	4.93623e+06
SJPG0116751.001	sp|P31009|RS2_DROME	40S ribosomal protein S2 OS=Drosophila melanogaster OX=7227 GN=RpS2 PE=1 SV=2	RpS2	189	16	2.15039e+07	1.57591e+07	2.5451e+07	2.50459e+07	1.90654e+07	2.11324e+07	2.04178e+07	1.82264e+07	1.41774e+07	1.45603e+07	2.19534e+07	1.96363e+07	1.95218e+07	2.20015e+07	1.71563e+07	2.07281e+07	1.58677e+07	1.7863e+07
SJPG0118038.001	sp|P31409|VATB_DROME	V-type proton ATPase subunit B OS=Drosophila melanogaster OX=7227 GN=Vha55 PE=2 SV=1	Vha55	358	31	2.24781e+07	2.46476e+07	2.17963e+07	2.30346e+07	2.47068e+07	2.44629e+07	2.58472e+07	2.52979e+07	2.77369e+07	2.68678e+07	2.19927e+07	2.58776e+07	2.48968e+07	2.41165e+07	2.19086e+07	2.61417e+07	2.58976e+07	2.49768e+07
SJPG0119309.005	sp|P32023|KGP25_DROME	cGMP-dependent protein kinase, isozyme 2 forms cD5/T2 OS=Drosophila melanogaster OX=7227 GN=for PE=2 SV=3	for	68	18	3.52674e+06	3.99598e+06	3.41359e+06	3.31422e+06	3.38844e+06	3.37862e+06	3.34897e+06	3.79247e+06	4.10737e+06	3.93502e+06	3.38856e+06	3.3771e+06	3.66506e+06	3.78937e+06	3.67702e+06	3.43599e+06	3.67881e+06	3.6175e+06
SJPG0116722.001	sp|P32100|RL7_DROME	60S ribosomal protein L7 OS=Drosophila melanogaster OX=7227 GN=RpL7 PE=1 SV=2	RpL7	200	18	2.73736e+07	1.93212e+07	3.0416e+07	2.90774e+07	2.4028e+07	2.50301e+07	2.41806e+07	2.11081e+07	1.74056e+07	1.87532e+07	2.8362e+07	2.366e+07	2.50967e+07	2.66494e+07	2.38887e+07	2.43398e+07	2.07923e+07	2.20695e+07
SJPG0100009.001	sp|P32234|128UP_DROME	GTP-binding protein 128up OS=Drosophila melanogaster OX=7227 GN=128up PE=2 SV=2	128up	57	15	1.35284e+06	1.10828e+06	1.49003e+06	1.41727e+06	1.25731e+06	1.33024e+06	1.34068e+06	1.24477e+06	1.07564e+06	1.10626e+06	1.42374e+06	1.29608e+06	1.3404e+06	1.31341e+06	1.24374e+06	1.21159e+06	1.13277e+06	1.21899e+06
SJPG0100399.001	sp|P32392|ARP3_DROME	Actin-related protein 3 OS=Drosophila melanogaster OX=7227 GN=Arp3 PE=2 SV=3	Arp3	64	18	1.1379e+06	1.06964e+06	1.22002e+06	1.16225e+06	1.09364e+06	1.14788e+06	1.13004e+06	1.11901e+06	1.07542e+06	1.06493e+06	1.13539e+06	1.13708e+06	1.17483e+06	1.13973e+06	1.09548e+06	1.11097e+06	1.05577e+06	1.08612e+06
SJPG0106928.001	sp|P32748|PYRD_DROME	Dihydroorotate dehydrogenase (quinone), mitochondrial OS=Drosophila melanogaster OX=7227 GN=Dhod PE=2 SV=2	Dhod	74	18	981639	965854	966670	927723	952883	969399	995342	984786	967972	1.01183e+06	999311	982865	915358	952503	955308	980701	965607	981250
SJPG0112151.001	sp|P32865|GPRK1_DROME	G protein-coupled receptor kinase 1 OS=Drosophila melanogaster OX=7227 GN=Gprk1 PE=2 SV=2	Gprk1	28	11	864773	868243	863735	794423	839144	849219	813299	836926	865136	914764	931454	914133	879954	848813	890936	777950	845444	797536
SJPG0112152.001	sp|P32866|GPRK2_DROME	G protein-coupled receptor kinase 2 OS=Drosophila melanogaster OX=7227 GN=Gprk2 PE=1 SV=3	Gprk2	21	13	207444	215354	206405	223977	224627	222412	220648	215851	217936	229641	198946	212493	228236	226586	235560	220234	221585	221434
SJPG0120736.001	sp|P32870|CYA1_DROME	Ca(2+)/calmodulin-responsive adenylate cyclase OS=Drosophila melanogaster OX=7227 GN=rut PE=1 SV=2	rut	4	3	39421.8	30721.4	33833.9	31142.4	35064.5	34027	29982.6	33846.1	27104.9	35522.5	34053.8	32154.1	32161.4	28324.1	39054.5	26140.4	31404.5	26975.8
SJPG0120825.002	sp|P33085-2|SHAKB_DROME	Isoform Neural of Innexin shaking-B OS=Drosophila melanogaster OX=7227 GN=shakB	shakB	3	3	30633.9	30279	29757.3	28688.8	35948.8	35114.6	32979.5	37483.5	31769.1	41924.9	33734	38783.6	33706.3	36019.2	38330.2	38642.5	35184.3	35770.8
SJPG0106721.001	sp|P33269|CP4D1_DROME	Cytochrome P450 4d1 OS=Drosophila melanogaster OX=7227 GN=Cyp4d1 PE=2 SV=2	Cyp4d1	7	4	638979	825962	704217	518864	444452	451477	414384	611762	566678	425226	468265	477314	457760	415374	398485	466499	481354	575967
SJPG0106721.002	sp|P33269-2|CP4D1_DROME	Isoform Short of Cytochrome P450 4d1 OS=Drosophila melanogaster OX=7227 GN=Cyp4d1	Cyp4d1	9	6	150902	83642.2	149583	121064	63532.9	68593.5	81948.1	127609	81805.6	57982.3	157471	72650.2	112192	162240	94867.7	96954.4	68745	108394
SJPG0106744.001	sp|P33270|CP6A2_DROME	Cytochrome P450 6a2 OS=Drosophila melanogaster OX=7227 GN=Cyp6a2 PE=2 SV=2	Cyp6a2	14	5	793510	750406	834340	1.0406e+06	1.01969e+06	1.07949e+06	1.00937e+06	1.10501e+06	1.18607e+06	1.0183e+06	1.04435e+06	1.01724e+06	1.21024e+06	1.1438e+06	1.02375e+06	1.11611e+06	1.03834e+06	900264
SJPG0112100.001	sp|P33438|GLT_DROME	Glutactin OS=Drosophila melanogaster OX=7227 GN=Glt PE=1 SV=2	Glt	208	38	5.55881e+06	5.7487e+06	5.17899e+06	5.64909e+06	5.96963e+06	5.83008e+06	5.69163e+06	5.83904e+06	6.41336e+06	6.27826e+06	5.61652e+06	5.79331e+06	5.88225e+06	5.89756e+06	5.7233e+06	5.63323e+06	5.85725e+06	5.85165e+06
SJPG0111879.001	sp|P34082|FAS2_DROME	Fasciclin-2 OS=Drosophila melanogaster OX=7227 GN=Fas2 PE=1 SV=1	Fas2	93	22	1.94047e+06	1.99892e+06	1.92009e+06	1.89725e+06	2.08542e+06	2.05006e+06	2.0459e+06	2.07307e+06	2.17649e+06	2.2519e+06	1.96257e+06	2.08582e+06	2.01184e+06	1.99878e+06	2.04424e+06	1.95053e+06	2.09406e+06	1.94385e+06
SJPG0119770.001	sp|P34739|TTF2_DROME	Transcription termination factor 2 OS=Drosophila melanogaster OX=7227 GN=lds PE=1 SV=2	lds	9	7	166803	147682	179104	190574	177504	184848	175751	180301	142513	159405	191952	180791	185060	172530	191671	159101	162208	164048
SJPG0118568.001	sp|P35004|TRYB_DROME	Trypsin beta OS=Drosophila melanogaster OX=7227 GN=betaTry PE=2 SV=2	betaTry	25	6	423648	566964	485836	400447	370007	443310	452269	427773	434879	455058	253822	544719	452752	291468	303904	488227	358590	276259
SJPG0119225.001	sp|P35005|TRYE_DROME	Trypsin epsilon OS=Drosophila melanogaster OX=7227 GN=epsilonTry PE=2 SV=1	epsilonTry	10	6	311854	281308	256053	284244	300261	315343	297685	210170	201893	255749	185307	303098	250720	219610	261048	275305	259672	257926
SJPG0117906.001	sp|P35122|UCHL_DROME	Ubiquitin carboxyl-terminal hydrolase OS=Drosophila melanogaster OX=7227 GN=Uch PE=2 SV=2	Uch	74	12	4.2522e+06	3.93933e+06	4.66508e+06	4.4445e+06	4.5468e+06	4.53925e+06	4.76833e+06	4.29291e+06	3.94342e+06	3.93105e+06	4.6961e+06	4.37483e+06	4.36732e+06	4.44603e+06	4.26529e+06	3.94229e+06	4.28308e+06	4.45913e+06
SJPG0118551.001	sp|P35128|UBE2N_DROME	Ubiquitin-conjugating enzyme E2 N OS=Drosophila melanogaster OX=7227 GN=ben PE=1 SV=1	ben	26	7	3.88009e+06	3.0886e+06	3.84179e+06	3.73749e+06	3.44227e+06	3.5736e+06	2.95998e+06	3.04606e+06	2.67013e+06	2.99473e+06	3.58044e+06	3.01483e+06	3.42097e+06	3.56277e+06	3.50556e+06	2.87999e+06	2.75998e+06	2.7634e+06
SJPG0118226.001	sp|P35220|CTNA_DROME	Catenin alpha OS=Drosophila melanogaster OX=7227 GN=alpha-Cat PE=1 SV=2	alpha-Cat	57	22	1.21755e+06	1.11186e+06	1.24235e+06	1.27399e+06	1.25985e+06	1.32508e+06	1.20329e+06	1.21982e+06	1.14347e+06	1.26457e+06	1.34058e+06	1.28197e+06	1.26718e+06	1.31628e+06	1.24124e+06	1.12969e+06	1.15893e+06	1.15683e+06
SJPG0118598.001	sp|P35381|ATPA_DROME	ATP synthase subunit alpha, mitochondrial OS=Drosophila melanogaster OX=7227 GN=blw PE=1 SV=2	blw	1868	44	1.12267e+08	1.30288e+08	1.06575e+08	1.06015e+08	1.15512e+08	1.11703e+08	1.12761e+08	1.17132e+08	1.29045e+08	1.1893e+08	9.97935e+07	1.09135e+08	1.088e+08	1.04956e+08	1.09158e+08	1.16762e+08	1.23287e+08	1.14952e+08
SJPG0116284.001	sp|P35415|MYSP1_DROME	Paramyosin, long form OS=Drosophila melanogaster OX=7227 GN=Prm PE=1 SV=1	Prm	2028	83	7.81558e+07	8.47548e+07	7.57186e+07	7.8594e+07	8.0807e+07	7.97508e+07	8.01962e+07	8.27991e+07	8.60423e+07	8.50732e+07	8.09433e+07	8.10083e+07	7.66348e+07	7.28371e+07	8.22717e+07	7.74351e+07	8.52216e+07	8.4865e+07
SJPG0116284.002	sp|P35416|MYSP2_DROME	Paramyosin, short form OS=Drosophila melanogaster OX=7227 GN=Prm PE=2 SV=2	Prm	1399	55	7.54464e+07	8.97809e+07	7.07799e+07	7.3954e+07	8.13906e+07	7.86541e+07	8.09277e+07	8.27564e+07	8.95587e+07	9.11472e+07	7.51022e+07	8.35945e+07	7.62367e+07	7.10668e+07	8.17118e+07	7.9539e+07	8.8224e+07	8.60381e+07
SJPG0116135.001	sp|P35421|PUR4_DROME	Phosphoribosylformylglycinamidine synthase OS=Drosophila melanogaster OX=7227 GN=Pfas PE=1 SV=2	Pfas	217	54	3.32852e+06	3.87692e+06	3.49961e+06	3.68049e+06	2.91229e+06	2.64772e+06	3.4848e+06	3.5149e+06	3.72018e+06	2.8603e+06	3.36939e+06	3.15239e+06	3.32558e+06	3.03712e+06	2.80694e+06	3.84254e+06	3.44525e+06	3.94449e+06
SJPG0119295.001	sp|P35554|FTN_DROME	Flightin OS=Drosophila melanogaster OX=7227 GN=fln PE=2 SV=1	fln	664	14	2.62252e+07	2.82658e+07	2.4851e+07	2.58949e+07	2.688e+07	2.63548e+07	2.67612e+07	2.65792e+07	2.8259e+07	2.67861e+07	2.29557e+07	2.60634e+07	2.49465e+07	2.59647e+07	2.55138e+07	2.70117e+07	2.83623e+07	2.69116e+07
SJPG0112126.001	sp|P35600|RFC1_DROME	Replication factor C subunit 1 OS=Drosophila melanogaster OX=7227 GN=Gnf1 PE=1 SV=2	Gnf1	8	6	213916	183008	239639	201459	180658	235234	183862	180859	155212	148419	198525	186683	177396	191534	190500	173199	186353	170884
SJPG0116355.001	sp|P35832|PTP99_DROME	Tyrosine-protein phosphatase 99A OS=Drosophila melanogaster OX=7227 GN=Ptp99A PE=2 SV=2	Ptp99A	15	8	234645	219105	233499	215322	252609	234762	216575	208283	206609	240745	247798	221239	252832	259570	270356	219819	224874	209417
SJPG0116062.001	sp|P35875|PARP_DROME	Poly [ADP-ribose] polymerase OS=Drosophila melanogaster OX=7227 GN=Parp PE=1 SV=1	Parp	5	4	76851	75113	70516.7	76868.3	82451.9	72929.1	60866.6	62809.1	61628.1	82075.3	87018.6	78470.4	78650	82513.1	93160.2	59562.3	78564.8	79618.3
SJPG0116346.001	sp|P35992|PTP10_DROME	Tyrosine-protein phosphatase 10D OS=Drosophila melanogaster OX=7227 GN=Ptp10D PE=1 SV=4	Ptp10D	4	4	247954	262790	262113	266131	260015	245885	249182	259557	262091	288958	284560	266333	280466	291793	286296	229302	263184	282177
SJPG0116253.001	sp|P36179|2AAA_DROME	Serine/threonine-protein phosphatase PP2A 65 kDa regulatory subunit OS=Drosophila melanogaster OX=7227 GN=Pp2A-29B PE=2 SV=4	Pp2A-29B	152	22	1.13387e+07	1.02705e+07	1.16631e+07	1.15506e+07	1.09627e+07	1.1228e+07	1.15685e+07	1.11309e+07	1.07297e+07	1.08463e+07	1.19684e+07	1.105e+07	1.1633e+07	1.17379e+07	1.10886e+07	1.11359e+07	1.07065e+07	1.09447e+07
SJPG0121358.001	sp|P36188|TNNI_DROME	Troponin I OS=Drosophila melanogaster OX=7227 GN=wupA PE=2 SV=3	wupA	436	24	8.19146e+07	8.70671e+07	7.19624e+07	7.33244e+07	8.53307e+07	7.91779e+07	7.12186e+07	7.57526e+07	8.1649e+07	8.59034e+07	7.87099e+07	7.60062e+07	7.92817e+07	7.79152e+07	8.73657e+07	8.31702e+07	8.47107e+07	8.13585e+07
SJPG0121358.010	sp|P36188-10|TNNI_DROME	Isoform 9 of Troponin I OS=Drosophila melanogaster OX=7227 GN=wupA	wupA	416	22	8.19093e+07	8.76755e+07	7.24286e+07	7.34461e+07	8.54029e+07	7.94572e+07	7.12461e+07	7.59042e+07	8.16415e+07	8.54787e+07	7.78791e+07	7.59276e+07	7.91227e+07	7.81432e+07	8.69267e+07	8.3191e+07	8.45778e+07	8.13887e+07
SJPG0121358.002	sp|P36188-2|TNNI_DROME	Isoform 1 of Troponin I OS=Drosophila melanogaster OX=7227 GN=wupA	wupA	356	20	8.31e+07	8.46791e+07	7.39448e+07	7.66639e+07	8.34563e+07	7.90346e+07	7.04564e+07	7.85523e+07	8.09627e+07	8.18971e+07	8.60913e+07	7.24048e+07	8.03132e+07	7.7328e+07	8.78067e+07	8.09254e+07	8.26832e+07	8.10755e+07
SJPG0121358.004	sp|P36188-4|TNNI_DROME	Isoform 3 of Troponin I OS=Drosophila melanogaster OX=7227 GN=wupA	wupA	270	17	8.2643e+07	8.83228e+07	7.24913e+07	7.4004e+07	8.51208e+07	7.98064e+07	7.16812e+07	7.64786e+07	8.2125e+07	8.39003e+07	7.94473e+07	7.48709e+07	7.82691e+07	7.67324e+07	8.54987e+07	8.33053e+07	8.53472e+07	8.1601e+07
SJPG0121358.008	sp|P36188-8|TNNI_DROME	Isoform 7 of Troponin I OS=Drosophila melanogaster OX=7227 GN=wupA	wupA	317	18	8.2171e+07	8.57834e+07	7.28034e+07	7.5706e+07	8.49524e+07	8.14324e+07	7.2086e+07	7.65745e+07	8.06948e+07	8.34554e+07	7.91263e+07	7.61003e+07	7.87358e+07	7.73821e+07	8.47789e+07	8.44566e+07	8.39498e+07	8.08134e+07
SJPG0116681.001	sp|P36241|RL19_DROME	60S ribosomal protein L19 OS=Drosophila melanogaster OX=7227 GN=RpL19 PE=1 SV=2	RpL19	139	14	5.55905e+06	3.99613e+06	5.92325e+06	6.0348e+06	5.00319e+06	4.86016e+06	5.12793e+06	4.60333e+06	3.68893e+06	3.92965e+06	6.36602e+06	5.02066e+06	5.08756e+06	6.01835e+06	5.68942e+06	4.52627e+06	4.47634e+06	4.90307e+06
SJPG0121223.001	sp|P36872|2ABA_DROME	Protein phosphatase PP2A 55 kDa regulatory subunit OS=Drosophila melanogaster OX=7227 GN=tws PE=2 SV=1	tws	32	11	2.63644e+06	2.63968e+06	2.89374e+06	2.86651e+06	2.55085e+06	2.78015e+06	2.78013e+06	2.75796e+06	2.70648e+06	2.6298e+06	2.72842e+06	2.79758e+06	2.69884e+06	2.56796e+06	2.53334e+06	2.69487e+06	2.56541e+06	2.65818e+06
SJPG0112082.001	sp|P36951|HYI_DROME	Putative hydroxypyruvate isomerase OS=Drosophila melanogaster OX=7227 GN=Gip PE=2 SV=1	Gip	133	15	2.41765e+06	3.06957e+06	2.51207e+06	2.54435e+06	2.23118e+06	2.17938e+06	2.59381e+06	2.75076e+06	2.94754e+06	2.21169e+06	2.15068e+06	2.3318e+06	2.14692e+06	2.07193e+06	1.88424e+06	2.68053e+06	2.50521e+06	2.54839e+06
SJPG0116660.001	sp|P36958|RPB9_DROME	DNA-directed RNA polymerase II subunit RPB9 OS=Drosophila melanogaster OX=7227 GN=RpII15 PE=2 SV=2	RpII15	5	3	142582	147389	144541	154717	164815	149373	148205	141031	155758	146149	167920	153223	162381	172955	175521	160098	158989	150969
SJPG0117249.001	sp|P36975|SNP25_DROME	Synaptosomal-associated protein 25 OS=Drosophila melanogaster OX=7227 GN=Snap25 PE=2 SV=1	Snap25	72	16	2.63912e+06	2.62723e+06	2.42151e+06	2.44015e+06	2.96561e+06	2.95119e+06	2.61926e+06	2.69218e+06	2.85578e+06	3.42716e+06	2.8456e+06	2.99329e+06	2.9935e+06	2.79518e+06	3.10429e+06	2.55273e+06	2.86293e+06	2.47602e+06
SJPG0111893.001	sp|P37193|ADXH1_DROME	Adrenodoxin-like protein 1, mitochondrial OS=Drosophila melanogaster OX=7227 GN=Fdx1 PE=2 SV=3	Fdx1	12	5	346253	407949	327675	353375	404703	360087	376411	366542	427383	436343	389263	404909	393464	367032	452793	308785	427249	416178
SJPG0111941.001	sp|P37236|FREQ_DROME	Frequenin-1 OS=Drosophila melanogaster OX=7227 GN=Frq1 PE=2 SV=2	Frq1	48	10	1.13975e+06	915864	1.11116e+06	1.05103e+06	1.1714e+06	1.18067e+06	1.03342e+06	996037	936550	1.05447e+06	1.09621e+06	1.0413e+06	1.116e+06	1.11699e+06	1.1578e+06	982158	967553	834629
SJPG0106923.001	sp|P37276|DYHC_DROME	Dynein heavy chain, cytoplasmic OS=Drosophila melanogaster OX=7227 GN=Dhc64C PE=2 SV=2	Dhc64C	573	172	1.99127e+06	1.86301e+06	2.08352e+06	2.04696e+06	1.95722e+06	1.9903e+06	1.98013e+06	1.97939e+06	1.838e+06	1.93486e+06	2.02159e+06	1.9819e+06	2.00027e+06	2.08662e+06	1.99609e+06	1.91881e+06	1.85552e+06	1.87784e+06
SJPG0106923.002	sp|P37276-2|DYHC_DROME	Isoform C of Dynein heavy chain, cytoplasmic OS=Drosophila melanogaster OX=7227 GN=Dhc64C	Dhc64C	572	172	1.99148e+06	1.86248e+06	2.08218e+06	2.04605e+06	1.95781e+06	1.98959e+06	1.9788e+06	1.97807e+06	1.83747e+06	1.93508e+06	2.02286e+06	1.98127e+06	2.00123e+06	2.0885e+06	1.99892e+06	1.91781e+06	1.85606e+06	1.87777e+06
SJPG0112076.001	sp|P38040|GBG1_DROME	Guanine nucleotide-binding protein subunit gamma-1 OS=Drosophila melanogaster OX=7227 GN=Ggamma1 PE=2 SV=1	Ggamma1	6	1	382066	343488	408323	376086	383797	385572	401660	362704	390767	370659	348040	377893	372548	364884	393165	335488	380945	351280
SJPG0121005.001	sp|P38979|RSSA_DROME	40S ribosomal protein SA OS=Drosophila melanogaster OX=7227 GN=sta PE=1 SV=3	sta	117	13	1.37015e+07	1.0188e+07	1.50283e+07	1.5004e+07	1.22349e+07	1.27958e+07	1.22762e+07	1.14644e+07	9.22684e+06	9.67563e+06	1.42711e+07	1.23718e+07	1.25989e+07	1.37945e+07	1.22385e+07	1.27904e+07	1.06975e+07	1.17803e+07
SJPG0116749.001	sp|P39018|RS19A_DROME	40S ribosomal protein S19a OS=Drosophila melanogaster OX=7227 GN=RpS19a PE=1 SV=3	RpS19a	206	17	3.10881e+07	2.33147e+07	3.47519e+07	3.36895e+07	2.55448e+07	2.8502e+07	2.69337e+07	2.43574e+07	1.95704e+07	2.13705e+07	3.08464e+07	2.81157e+07	2.7554e+07	3.07855e+07	2.50974e+07	2.81949e+07	2.22947e+07	2.53918e+07
SJPG0118825.001	sp|P39205|CIN_DROME	Molybdenum cofactor synthesis protein cinnamon OS=Drosophila melanogaster OX=7227 GN=cin PE=1 SV=3	cin	42	15	473030	401120	520475	489847	447876	467757	497606	447064	419889	420511	516311	475019	481781	481993	452804	467115	424185	428989
SJPG0100978.001	sp|P39736|BX42_DROME	Puff-specific protein Bx42 OS=Drosophila melanogaster OX=7227 GN=Bx42 PE=1 SV=1	Bx42	8	4	356230	332005	371036	378955	333731	383775	330871	337667	303917	345413	371162	370214	367576	356048	317861	340243	311792	355068
SJPG0116290.001	sp|P40301|PSA2_DROME	Proteasome subunit alpha type-2 OS=Drosophila melanogaster OX=7227 GN=Prosalpha2 PE=1 SV=1	Prosalpha2	94	12	904293	858275	1.01683e+06	1.04962e+06	930043	975383	1.05778e+06	1.01618e+06	911608	817196	943234	942067	1.00698e+06	1.05188e+06	939669	874576	886455	953798
SJPG0116313.001	sp|P40304|PSB1_DROME	Proteasome subunit beta type-1 OS=Drosophila melanogaster OX=7227 GN=Prosbeta6 PE=2 SV=2	Prosbeta6	80	10	7.14298e+06	5.98684e+06	8.02087e+06	7.64262e+06	6.67065e+06	7.14146e+06	6.76414e+06	6.45352e+06	5.61547e+06	5.6182e+06	7.11028e+06	6.2741e+06	7.12757e+06	7.45079e+06	6.67961e+06	6.48639e+06	5.83733e+06	5.86099e+06
SJPG0116977.001	sp|P40320|METK_DROME	S-adenosylmethionine synthase OS=Drosophila melanogaster OX=7227 GN=Sam-S PE=2 SV=2	Sam-S	53	15	2.2872e+06	2.16852e+06	2.42996e+06	2.42491e+06	2.22451e+06	2.14758e+06	2.40744e+06	2.12629e+06	2.19499e+06	1.88686e+06	2.18319e+06	2.21536e+06	2.33517e+06	2.27058e+06	2.11287e+06	2.23077e+06	2.08831e+06	2.34355e+06
SJPG0120693.001	sp|P40417|ERKA_DROME	Mitogen-activated protein kinase ERK-A OS=Drosophila melanogaster OX=7227 GN=rl PE=1 SV=3	rl	48	16	821491	816030	802457	838168	865799	863892	791854	835534	801194	913832	875903	856438	866335	907476	920045	801154	821881	802615
SJPG0120646.001	sp|P40421|RDGC_DROME	Serine/threonine-protein phosphatase rdgC OS=Drosophila melanogaster OX=7227 GN=rdgC PE=2 SV=1	rdgC	26	12	710896	668282	674181	637692	691855	664475	621249	664542	640067	684279	654254	665448	629943	665490	676797	675760	709320	647731
SJPG0120982.001	sp|P40423|SQH_DROME	Myosin regulatory light chain sqh OS=Drosophila melanogaster OX=7227 GN=sqh PE=1 SV=1	sqh	65	12	2.10841e+06	1.84648e+06	2.36565e+06	2.35839e+06	2.04005e+06	2.15538e+06	2.15392e+06	2.20167e+06	1.88042e+06	1.95227e+06	2.70575e+06	2.19225e+06	2.33299e+06	2.28126e+06	2.17694e+06	1.91986e+06	1.87554e+06	2.04229e+06
SJPG0119238.001	sp|P40427|EXD_DROME	Homeobox protein extradenticle OS=Drosophila melanogaster OX=7227 GN=exd PE=1 SV=1	exd	3	2	77610.4	66581.6	78664.1	75416.8	63564.4	74751.6	74239.1	79467.4	66634.9	72622.2	84992.6	74496.6	68718.1	88632.9	77734.3	74104.1	71433.8	66412.3
SJPG0121197.001	sp|P40689|TSL_DROME	Torso-like protein OS=Drosophila melanogaster OX=7227 GN=tsl PE=1 SV=2	tsl	2	2	140406	182515	162500	128228	150093	144289	149115	167475	204933	159518	144788	139951	133613	141333	140052	97840.7	144574	126009
SJPG0116474.001	sp|P40792|RAC1_DROME	Ras-related protein Rac1 OS=Drosophila melanogaster OX=7227 GN=Rac1 PE=1 SV=2	Rac1	87	9	3.77232e+06	3.38592e+06	3.61778e+06	3.55873e+06	3.58161e+06	3.68582e+06	3.34022e+06	3.45893e+06	3.25968e+06	3.68043e+06	3.80713e+06	3.61136e+06	3.76974e+06	3.93945e+06	3.89592e+06	3.49006e+06	3.30275e+06	3.30222e+06
SJPG0106371.001	sp|P40793|CDC42_DROME	Cdc42 homolog OS=Drosophila melanogaster OX=7227 GN=Cdc42 PE=1 SV=1	Cdc42	69	9	5.22011e+06	4.61716e+06	5.2107e+06	5.1769e+06	5.02086e+06	5.23233e+06	4.79264e+06	4.96409e+06	4.6111e+06	5.2138e+06	5.52433e+06	5.20888e+06	5.37859e+06	5.57652e+06	5.38688e+06	4.99949e+06	4.75603e+06	4.81359e+06
SJPG0114924.001	sp|P40796|LA_DROME	La protein homolog OS=Drosophila melanogaster OX=7227 GN=La PE=1 SV=2	La	54	15	1.90652e+06	1.57267e+06	2.07906e+06	2.18809e+06	1.88195e+06	1.96187e+06	2.19847e+06	1.92327e+06	1.81783e+06	1.69305e+06	2.11304e+06	1.97409e+06	2.02599e+06	2.09634e+06	1.90135e+06	1.86342e+06	1.6757e+06	1.76464e+06
SJPG0120503.001	sp|P40797|PNUT_DROME	Protein peanut OS=Drosophila melanogaster OX=7227 GN=pnut PE=1 SV=2	pnut	60	16	858905	775115	915179	872447	831468	889483	807148	824510	738439	816573	934108	866300	865834	889350	861267	780797	797726	829297
SJPG0100376.001	sp|P40945|ARF2_DROME	ADP-ribosylation factor 2 OS=Drosophila melanogaster OX=7227 GN=Arf102F PE=2 SV=2	Arf102F	123	8	2.36021e+07	1.8979e+07	2.16875e+07	2.16856e+07	2.23063e+07	2.09266e+07	2.04663e+07	1.94431e+07	1.80917e+07	2.02939e+07	2.36405e+07	2.14768e+07	2.28317e+07	2.40921e+07	2.5394e+07	2.0948e+07	2.01786e+07	1.9914e+07
SJPG0100377.001	sp|P40946|ARF6_DROME	ADP-ribosylation factor 6 OS=Drosophila melanogaster OX=7227 GN=Arf51F PE=1 SV=3	Arf51F	28	6	666150	599115	630190	632988	668732	668603	636937	623569	619179	672002	695892	678632	669157	714387	746528	584385	684724	623519
SJPG0116769.001	sp|P41042|RS4_DROME	40S ribosomal protein S4 OS=Drosophila melanogaster OX=7227 GN=RpS4 PE=1 SV=2	RpS4	319	23	1.96609e+07	1.53339e+07	2.24054e+07	2.19237e+07	1.75686e+07	1.87625e+07	1.8678e+07	1.64374e+07	1.30387e+07	1.35066e+07	1.96656e+07	1.83396e+07	1.75511e+07	1.95633e+07	1.67073e+07	1.75902e+07	1.53931e+07	1.75335e+07
SJPG0112268.001	sp|P41043|GSTS1_DROME	Glutathione S-transferase S1 OS=Drosophila melanogaster OX=7227 GN=GstS1 PE=1 SV=2	GstS1	574	25	7.3957e+07	6.91224e+07	7.06937e+07	7.22077e+07	7.61404e+07	7.24333e+07	7.80485e+07	7.18281e+07	7.00955e+07	7.18867e+07	7.21561e+07	7.19191e+07	7.0335e+07	7.70904e+07	7.97607e+07	6.67209e+07	7.64602e+07	7.06669e+07
SJPG0106340.001	sp|P41044|CAB32_DROME	Calbindin-32 OS=Drosophila melanogaster OX=7227 GN=Cbp53E PE=2 SV=1	Cbp53E	135	22	7.03767e+06	7.00867e+06	7.06182e+06	6.8436e+06	7.60649e+06	7.47917e+06	7.70002e+06	7.30576e+06	8.0368e+06	7.78574e+06	7.0572e+06	7.50106e+06	7.36005e+06	6.85337e+06	7.122e+06	7.04498e+06	7.34643e+06	6.97195e+06
SJPG0116112.001	sp|P41073|PEP_DROME	Zinc finger protein on ecdysone puffs OS=Drosophila melanogaster OX=7227 GN=Pep PE=1 SV=1	Pep	180	35	6.04432e+06	5.12888e+06	6.47691e+06	6.3436e+06	6.12853e+06	6.58327e+06	5.84498e+06	5.46437e+06	5.20805e+06	5.92579e+06	6.60395e+06	6.5262e+06	5.9472e+06	6.19528e+06	5.6529e+06	5.75063e+06	5.16225e+06	5.57584e+06
SJPG0116693.001	sp|P41092|RL27A_DROME	60S ribosomal protein L27a OS=Drosophila melanogaster OX=7227 GN=RpL27A PE=1 SV=2	RpL27A	105	8	1.38904e+07	8.91323e+06	1.40703e+07	1.38908e+07	1.12352e+07	1.21506e+07	1.085e+07	9.23571e+06	7.17876e+06	8.31878e+06	1.38645e+07	1.15676e+07	1.16657e+07	1.36578e+07	1.18527e+07	9.37992e+06	8.88788e+06	9.53334e+06
SJPG0116680.001	sp|P41093|RL18A_DROME	60S ribosomal protein L18a OS=Drosophila melanogaster OX=7227 GN=RpL18A PE=1 SV=1	RpL18A	261	12	2.31216e+07	1.79262e+07	2.59368e+07	2.49759e+07	1.97724e+07	2.13329e+07	2.07232e+07	1.88084e+07	1.5199e+07	1.56605e+07	2.31718e+07	2.0844e+07	2.05142e+07	2.28137e+07	1.88481e+07	2.19208e+07	1.72555e+07	1.98504e+07
SJPG0116747.001	sp|P41094|RS18_DROME	40S ribosomal protein S18 OS=Drosophila melanogaster OX=7227 GN=RpS18 PE=1 SV=1	RpS18	228	18	2.55483e+07	1.95562e+07	2.83946e+07	2.73191e+07	2.20847e+07	2.33354e+07	2.26288e+07	2.06836e+07	1.69647e+07	1.8024e+07	2.56826e+07	2.30687e+07	2.25156e+07	2.49743e+07	2.09287e+07	2.40658e+07	1.92726e+07	2.15265e+07
SJPG0116673.001	sp|P41126|RL13_DROME	60S ribosomal protein L13 OS=Drosophila melanogaster OX=7227 GN=RpL13 PE=1 SV=1	RpL13	239	15	4.67202e+07	3.45277e+07	4.87334e+07	4.72226e+07	4.09551e+07	4.16633e+07	4.11392e+07	3.52356e+07	2.92438e+07	3.44297e+07	5.01875e+07	4.23712e+07	4.26871e+07	4.707e+07	4.33449e+07	4.15566e+07	3.70957e+07	4.12839e+07
SJPG0119131.001	sp|P41374|IF2A_DROME	Eukaryotic translation initiation factor 2 subunit 1 OS=Drosophila melanogaster OX=7227 GN=eIF2alpha PE=2 SV=1	eIF2alpha	153	21	4.77507e+06	4.09815e+06	5.35392e+06	5.37138e+06	4.48032e+06	4.79321e+06	4.98563e+06	4.5309e+06	4.026e+06	3.96175e+06	5.16542e+06	4.6475e+06	4.74131e+06	4.88649e+06	4.33417e+06	4.70419e+06	4.19196e+06	4.6098e+06
SJPG0119132.001	sp|P41375|IF2B_DROME	Eukaryotic translation initiation factor 2 subunit 2 OS=Drosophila melanogaster OX=7227 GN=eIF2beta PE=1 SV=1	eIF2beta	75	19	5.43184e+06	4.97473e+06	6.11767e+06	5.9752e+06	5.16262e+06	5.43232e+06	5.75768e+06	5.32107e+06	4.98943e+06	4.68223e+06	5.63607e+06	5.5131e+06	5.30218e+06	5.28365e+06	4.46875e+06	5.84896e+06	4.8115e+06	5.43715e+06
SJPG0116159.001	sp|P41572|6PGD_DROME	6-phosphogluconate dehydrogenase, decarboxylating OS=Drosophila melanogaster OX=7227 GN=Pgd PE=2 SV=1	Pgd	229	23	1.34406e+07	1.49518e+07	1.44648e+07	1.47542e+07	1.18125e+07	1.16694e+07	1.2818e+07	1.38893e+07	1.34858e+07	1.11071e+07	1.3314e+07	1.20948e+07	1.15974e+07	1.27296e+07	1.09239e+07	1.43374e+07	1.26533e+07	1.36912e+07
SJPG0111527.001	sp|P41964|DMYC_DROME	Drosomycin OS=Drosophila melanogaster OX=7227 GN=Drs PE=1 SV=1	Drs	22	2	790006	1.49857e+06	782626	587663	558601	584850	764661	1.1046e+06	1.32655e+06	1.21987e+06	604485	981883	829469	697633	539489	743510	845876	751565
SJPG0115113.001	sp|P42003|MAD_DROME	Protein mothers against dpp OS=Drosophila melanogaster OX=7227 GN=Mad PE=1 SV=1	Mad	4	1	40513.1	40225.2	38672.4	40529.5	37356.3	35489.4	35585.1	36298	35887.1	34575.9	37567.8	36628.7	39938.3	44722.1	44255.8	30623.5	39944.7	39162
SJPG0117074.001	sp|P42207|SEPT1_DROME	Septin-1 OS=Drosophila melanogaster OX=7227 GN=Sep1 PE=1 SV=1	Sep1	30	8	1.49622e+06	1.1311e+06	1.64513e+06	1.53766e+06	1.41522e+06	1.49049e+06	1.40235e+06	1.34682e+06	1.09025e+06	1.28829e+06	1.75407e+06	1.35879e+06	1.5225e+06	1.69316e+06	1.51739e+06	1.37698e+06	1.30942e+06	1.28641e+06
SJPG0119375.001	sp|P42271|TBG2_DROME	Tubulin gamma-2 chain OS=Drosophila melanogaster OX=7227 GN=gammaTub37C PE=1 SV=3	gammaTub37C	8	2	228600	164214	231168	251651	222133	226303	226243	226745	173531	208367	280870	225031	259038	261919	261760	219865	196534	199154
SJPG0119233.001	sp|P42279|TRYU_DROME	Trypsin eta OS=Drosophila melanogaster OX=7227 GN=etaTry PE=2 SV=2	etaTry	9	4	489242	671682	421391	447940	592617	527969	611578	615242	809749	726312	497363	633879	568865	435150	524110	616556	715697	630554
SJPG0121402.001	sp|P42280|TRYZ_DROME	Trypsin zeta OS=Drosophila melanogaster OX=7227 GN=zetaTry PE=2 SV=2	zetaTry	3	1	63013.2	72458.7	55169.5	55747.1	61911.9	70286.4	78249.8	55455.2	87703.5	67251.3	60627.8	72928	66194	62835.5	53152	88248	88644.5	82966.8
SJPG0100181.001	sp|P42281|ACBP_DROME	Acyl-CoA-binding protein homolog OS=Drosophila melanogaster OX=7227 GN=Acbp2 PE=2 SV=1	Acbp2	43	4	8.15673e+06	1.21775e+07	7.31456e+06	6.77841e+06	7.11319e+06	6.09318e+06	7.46498e+06	7.98098e+06	9.06919e+06	6.44068e+06	5.50713e+06	7.10678e+06	6.23802e+06	6.18819e+06	6.02498e+06	8.20588e+06	8.82507e+06	9.67745e+06
SJPG0121202.001	sp|P42282|TTKA_DROME	Protein tramtrack, alpha isoform OS=Drosophila melanogaster OX=7227 GN=ttk PE=1 SV=3	ttk	3	2	315431	277938	324166	291890	278068	314058	304977	271488	245724	266564	300779	303248	293246	274000	271220	315612	256099	278802
SJPG0119839.022	sp|P42283|LOLA1_DROME	Longitudinals lacking protein, isoform G OS=Drosophila melanogaster OX=7227 GN=lola PE=1 SV=2	lola	18	5	1.16863e+06	1.07578e+06	1.20051e+06	1.16567e+06	1.16508e+06	1.15636e+06	1.13075e+06	1.102e+06	1.06074e+06	1.07063e+06	1.14764e+06	1.15562e+06	1.18547e+06	1.21201e+06	1.11223e+06	1.01891e+06	1.07318e+06	1.08217e+06
SJPG0115507.001	sp|P42325|NCAH_DROME	Neurocalcin homolog OS=Drosophila melanogaster OX=7227 GN=Nca PE=1 SV=2	Nca	25	9	767195	649354	807900	840780	816322	879715	847926	817049	757031	754117	780453	819888	824373	803414	739762	721659	731274	677475
SJPG0121061.001	sp|P42787|CBPD_DROME	Carboxypeptidase D OS=Drosophila melanogaster OX=7227 GN=svr PE=1 SV=2	svr	71	23	657622	571929	659289	613011	594176	586392	531903	571272	546833	563682	655003	586765	629434	663854	639674	564408	562230	571003
SJPG0121061.003	sp|P42787-3|CBPD_DROME	Isoform 3 of Carboxypeptidase D OS=Drosophila melanogaster OX=7227 GN=svr	svr	57	20	679984	578721	663397	614025	599529	577653	532711	554260	529414	556998	664985	586941	635104	669297	658272	560030	553818	563964
SJPG0120644.001	sp|P43125|RDGB_DROME	Protein retinal degeneration B OS=Drosophila melanogaster OX=7227 GN=rdgB PE=1 SV=2	rdgB	62	21	652172	616466	610075	581165	637291	654300	582423	605558	596883	674106	633114	642461	604299	592549	620507	602851	616621	585331
SJPG0120644.002	sp|P43125-2|RDGB_DROME	Isoform B of Protein retinal degeneration B OS=Drosophila melanogaster OX=7227 GN=rdgB	rdgB	63	22	649278	617710	610124	581589	641136	657261	583700	607167	596816	673516	631849	639959	605840	589796	616772	604755	614293	586453
SJPG0120947.001	sp|P43248|MSH2_DROME	DNA mismatch repair protein spellchecker 1 OS=Drosophila melanogaster OX=7227 GN=spel1 PE=3 SV=4	spel1	3	3	43971.9	34378.9	34484.1	40172	48034.2	47038.6	37628.3	44503.8	42676.9	42590.6	46864.1	46107.2	51754.6	42906.6	52059.4	34710.9	38123.6	37364.1
SJPG0120914.001	sp|P43332|SNRPA_DROME	U1 small nuclear ribonucleoprotein A OS=Drosophila melanogaster OX=7227 GN=snf PE=1 SV=1	snf	17	4	2.70351e+06	2.31254e+06	2.67582e+06	2.66562e+06	2.52161e+06	2.54228e+06	2.55835e+06	2.46674e+06	2.31868e+06	2.59306e+06	2.83095e+06	2.68986e+06	2.6544e+06	2.7527e+06	2.77637e+06	2.43287e+06	2.4802e+06	2.46939e+06
SJPG0118560.001	sp|P45437|COPB_DROME	Coatomer subunit beta OS=Drosophila melanogaster OX=7227 GN=betaCOP PE=2 SV=2	betaCOP	122	31	2.07112e+06	1.95302e+06	2.16703e+06	2.10278e+06	2.05103e+06	2.09368e+06	2.10592e+06	1.93941e+06	1.7817e+06	1.74266e+06	1.94708e+06	2.07332e+06	1.94871e+06	2.01813e+06	1.92821e+06	2.02654e+06	1.87663e+06	2.06358e+06
SJPG0121198.001	sp|P45594|CADF_DROME	Cofilin/actin-depolymerizing factor homolog OS=Drosophila melanogaster OX=7227 GN=tsr PE=1 SV=1	tsr	213	17	4.24275e+07	3.6592e+07	4.54652e+07	4.43592e+07	4.04319e+07	4.15441e+07	4.16551e+07	4.10732e+07	3.83682e+07	3.79041e+07	4.57858e+07	4.06307e+07	4.21401e+07	4.26025e+07	3.94708e+07	4.06948e+07	3.84055e+07	4.02254e+07
SJPG0100398.001	sp|P45888|ARP2_DROME	Actin-related protein 2 OS=Drosophila melanogaster OX=7227 GN=Arp2 PE=2 SV=3	Arp2	36	15	1.53268e+06	1.75307e+06	1.71156e+06	1.48394e+06	1.3957e+06	1.62267e+06	1.143e+06	1.37616e+06	1.17222e+06	1.26914e+06	1.20437e+06	1.33719e+06	1.31184e+06	1.00226e+06	1.2066e+06	1.09387e+06	1.17767e+06	1.31998e+06
SJPG0100398.002	sp|P45888-2|ARP2_DROME	Isoform A of Actin-related protein 2 OS=Drosophila melanogaster OX=7227 GN=Arp2	Arp2	38	15	1.51661e+06	1.72139e+06	1.70463e+06	1.48156e+06	1.38529e+06	1.60855e+06	1.16058e+06	1.37792e+06	1.17966e+06	1.26904e+06	1.20973e+06	1.34564e+06	1.31819e+06	1.00797e+06	1.19273e+06	1.11287e+06	1.17927e+06	1.31946e+06
SJPG0100396.001	sp|P45889|ACTZ_DROME	Actin-related protein 1 OS=Drosophila melanogaster OX=7227 GN=Arp1 PE=2 SV=2	Arp1	60	14	5.32235e+06	4.73856e+06	5.38763e+06	5.25847e+06	5.07786e+06	5.06039e+06	4.94026e+06	4.8408e+06	4.7078e+06	4.6708e+06	5.25722e+06	4.86771e+06	5.04163e+06	5.42543e+06	5.14092e+06	4.82747e+06	4.56658e+06	4.73842e+06
SJPG0100401.001	sp|P45891|ACTY_DROME	Actin-like protein 53D OS=Drosophila melanogaster OX=7227 GN=Arp53D PE=2 SV=2	Arp53D	387	4	1.01108e+08	9.28311e+07	9.9255e+07	9.25396e+07	9.42909e+07	9.32182e+07	7.52796e+07	8.51204e+07	7.76715e+07	7.01815e+07	8.90926e+07	7.94958e+07	8.10739e+07	8.87445e+07	9.44137e+07	7.57538e+07	8.28225e+07	7.95484e+07
SJPG0117440.001	sp|P45975|SUV39_DROME	Histone-lysine N-methyltransferase Su(var)3-9 OS=Drosophila melanogaster OX=7227 GN=Su(var)3-9 PE=1 SV=2	Su	47	4	3.31753e+06	2.95466e+06	3.89065e+06	3.58864e+06	3.06323e+06	3.39367e+06	3.3204e+06	3.13403e+06	2.82351e+06	2.65901e+06	3.33741e+06	3.31594e+06	3.12962e+06	3.14797e+06	2.63065e+06	3.44933e+06	2.70917e+06	3.02972e+06
SJPG0115246.001	sp|P46150|MOEH_DROME	Moesin/ezrin/radixin homolog 1 OS=Drosophila melanogaster OX=7227 GN=Moe PE=1 SV=2	Moe	347	54	1.09008e+07	1.04371e+07	1.02925e+07	1.03083e+07	1.08966e+07	1.05579e+07	9.84885e+06	1.03306e+07	1.04733e+07	1.1278e+07	1.1666e+07	1.07796e+07	1.11272e+07	1.13376e+07	1.18356e+07	9.93641e+06	1.07197e+07	1.02525e+07
SJPG0116671.001	sp|P46222|RL11_DROME	60S ribosomal protein L11 OS=Drosophila melanogaster OX=7227 GN=RpL11 PE=1 SV=2	RpL11	108	9	3.78814e+06	3.04225e+06	4.40368e+06	4.27707e+06	3.29776e+06	3.69415e+06	3.75451e+06	3.23341e+06	2.60802e+06	2.57521e+06	3.58852e+06	3.49033e+06	3.46142e+06	3.44472e+06	2.88707e+06	3.16136e+06	2.75076e+06	3.18451e+06
SJPG0116724.001	sp|P46223|RL7A_DROME	60S ribosomal protein L7a OS=Drosophila melanogaster OX=7227 GN=RpL7A PE=1 SV=2	RpL7A	195	15	2.2409e+07	1.63145e+07	2.49012e+07	2.50306e+07	1.97233e+07	2.13637e+07	2.0581e+07	1.81219e+07	1.41385e+07	1.5185e+07	2.30947e+07	2.04658e+07	2.00213e+07	2.25089e+07	1.87363e+07	2.07079e+07	1.65152e+07	1.85322e+07
SJPG0111892.001	sp|P46415|ADHX_DROME	Alcohol dehydrogenase class-3 OS=Drosophila melanogaster OX=7227 GN=Fdh PE=1 SV=3	Fdh	148	16	8.34228e+06	8.39417e+06	9.50383e+06	8.97386e+06	7.55028e+06	8.1289e+06	8.39022e+06	8.36841e+06	7.90493e+06	7.25394e+06	8.2979e+06	8.05869e+06	8.19687e+06	8.00911e+06	6.89738e+06	9.06562e+06	7.75038e+06	8.39721e+06
SJPG0118861.001	sp|P46461|NSF1_DROME	Vesicle-fusing ATPase 1 OS=Drosophila melanogaster OX=7227 GN=comt PE=2 SV=1	comt	305	49	7.08371e+06	6.87701e+06	6.52343e+06	6.4436e+06	7.54593e+06	7.35299e+06	7.12506e+06	7.17592e+06	7.51405e+06	8.25291e+06	7.38551e+06	7.48759e+06	7.29783e+06	7.13089e+06	7.67558e+06	6.77267e+06	7.39206e+06	6.51461e+06
SJPG0114831.001	sp|P46824|KLC_DROME	Kinesin light chain OS=Drosophila melanogaster OX=7227 GN=Klc PE=1 SV=1	Klc	99	27	3.15768e+06	2.94445e+06	3.32335e+06	3.19753e+06	2.94099e+06	2.95693e+06	2.92239e+06	3.05813e+06	2.89104e+06	2.86524e+06	3.42589e+06	3.09852e+06	3.11916e+06	3.26845e+06	3.1224e+06	3.03817e+06	2.92338e+06	3.15078e+06
SJPG0114842.001	sp|P46867|KLP68_DROME	Kinesin-like protein Klp68D OS=Drosophila melanogaster OX=7227 GN=Klp68D PE=2 SV=2	Klp68D	6	6	55292.2	54794.2	54392.6	54049.7	64830.2	61232.5	60652.4	50386	57508.9	64243.7	58370.1	68065.7	61477.2	59962.6	67563.3	59027.2	60551.2	59614.8
SJPG0117547.001	sp|P47825|TAF4_DROME	Transcription initiation factor TFIID subunit 4 OS=Drosophila melanogaster OX=7227 GN=Taf4 PE=1 SV=1	Taf4	10	6	222414	175628	227720	207655	203161	217551	214000	208494	195902	199605	228673	207103	224103	218319	221245	190327	192498	183662
SJPG0117715.001	sp|P47947|TNNC1_DROME	Troponin C, isoform 1 OS=Drosophila melanogaster OX=7227 GN=TpnC41C PE=2 SV=2	TpnC41C	71	6	3.23442e+07	3.66886e+07	2.80285e+07	3.25373e+07	3.78381e+07	3.32068e+07	3.40193e+07	3.40354e+07	3.73134e+07	4.12141e+07	3.48767e+07	3.58625e+07	3.56543e+07	3.57705e+07	4.30513e+07	3.60889e+07	4.09696e+07	3.89703e+07
SJPG0117716.001	sp|P47948|TNNC2_DROME	Troponin C, isoform 2 OS=Drosophila melanogaster OX=7227 GN=TpnC47D PE=2 SV=2	TpnC47D	56	8	6.83899e+06	5.36201e+06	7.19667e+06	8.37897e+06	6.32164e+06	6.98014e+06	5.99687e+06	7.52359e+06	6.12602e+06	5.95206e+06	9.28766e+06	5.70533e+06	6.77591e+06	6.28026e+06	6.42335e+06	6.09011e+06	5.7354e+06	6.17999e+06
SJPG0117717.001	sp|P47949|TNNC3_DROME	Troponin C, isoform 3 OS=Drosophila melanogaster OX=7227 GN=TpnC73F PE=2 SV=2	TpnC73F	126	12	7.57527e+06	4.70998e+06	7.34715e+06	9.22649e+06	6.54796e+06	7.09332e+06	6.14732e+06	7.51063e+06	6.01997e+06	6.19959e+06	1.1926e+07	5.70846e+06	7.5375e+06	8.36856e+06	8.1206e+06	6.73929e+06	6.04112e+06	6.11345e+06
SJPG0116592.001	sp|P48148|RHO1_DROME	Ras-like GTP-binding protein Rho1 OS=Drosophila melanogaster OX=7227 GN=Rho1 PE=1 SV=1	Rho1	101	12	3.14148e+06	2.67718e+06	3.10155e+06	3.0293e+06	3.15524e+06	3.14986e+06	2.8202e+06	2.89466e+06	2.79835e+06	3.02562e+06	3.22225e+06	3.01216e+06	3.12516e+06	3.33858e+06	3.38699e+06	2.71452e+06	2.86723e+06	2.6652e+06
SJPG0116743.001	sp|P48149|RS15A_DROME	40S ribosomal protein S15Aa OS=Drosophila melanogaster OX=7227 GN=RpS15Aa PE=1 SV=2	RpS15Aa	194	14	2.45681e+07	1.68516e+07	2.65537e+07	2.57667e+07	2.11467e+07	2.19965e+07	2.1019e+07	1.90253e+07	1.48626e+07	1.64018e+07	2.4617e+07	2.08869e+07	2.15325e+07	2.40284e+07	2.11358e+07	2.09479e+07	1.76516e+07	1.90253e+07
SJPG0116686.001	sp|P48159|RL23_DROME	60S ribosomal protein L23 OS=Drosophila melanogaster OX=7227 GN=RpL23 PE=1 SV=2	RpL23	180	14	1.90146e+07	1.4955e+07	2.10578e+07	2.02187e+07	1.67894e+07	1.76151e+07	1.71748e+07	1.5591e+07	1.33302e+07	1.41383e+07	2.00487e+07	1.7406e+07	1.74717e+07	1.90766e+07	1.68432e+07	1.79052e+07	1.50538e+07	1.6757e+07
SJPG0111858.001	sp|P48375|FKB12_DROME	12 kDa FK506-binding protein OS=Drosophila melanogaster OX=7227 GN=FK506-bp2 PE=3 SV=2	FK506-bp2	84	5	9.43779e+06	9.91705e+06	1.0025e+07	1.06061e+07	9.57066e+06	1.01133e+07	1.0382e+07	1.01755e+07	9.8327e+06	9.07431e+06	9.23629e+06	9.78751e+06	9.50773e+06	9.27175e+06	8.69244e+06	1.03255e+07	9.45118e+06	9.8987e+06
SJPG0116508.001	sp|P48423|GAP1_DROME	GTPase-activating protein OS=Drosophila melanogaster OX=7227 GN=RasGAP1 PE=1 SV=2	RasGAP1	4	3	145641	220469	164059	128606	159792	150785	182388	181029	202063	207961	145709	189460	154442	138183	158835	173445	200950	183000
SJPG0106320.001	sp|P48451|CANB1_DROME	Calcineurin subunit B type 1 OS=Drosophila melanogaster OX=7227 GN=CanB PE=2 SV=1	CanB	10	6	493973	442460	526383	550496	548372	637850	453053	554297	516813	560742	476101	511128	518231	521640	506656	499139	487200	440551
SJPG0106319.001	sp|P48456|PP2B1_DROME	Serine/threonine-protein phosphatase 2B catalytic subunit 1 OS=Drosophila melanogaster OX=7227 GN=CanA1 PE=2 SV=2	CanA1	76	15	2.67876e+06	2.535e+06	2.6151e+06	2.65469e+06	2.73038e+06	2.68747e+06	2.7405e+06	2.69347e+06	2.75225e+06	2.62801e+06	2.5907e+06	2.55292e+06	2.63998e+06	2.66335e+06	2.74267e+06	2.66922e+06	2.69199e+06	2.65061e+06
SJPG0116252.001	sp|P48461|PP11_DROME	Serine/threonine-protein phosphatase alpha-1 isoform OS=Drosophila melanogaster OX=7227 GN=Pp1alpha-96A PE=1 SV=1	Pp1alpha-96A	76	16	2.53832e+06	2.20943e+06	2.46967e+06	2.49751e+06	2.53662e+06	2.5324e+06	2.32881e+06	2.36802e+06	2.21877e+06	2.4355e+06	2.66518e+06	2.43301e+06	2.55749e+06	2.67141e+06	2.7469e+06	2.21604e+06	2.35699e+06	2.20773e+06
SJPG0119297.001	sp|P48462|PP1B_DROME	Serine/threonine-protein phosphatase beta isoform OS=Drosophila melanogaster OX=7227 GN=flw PE=1 SV=1	flw	38	13	1.72287e+06	1.48049e+06	1.70701e+06	1.71256e+06	1.73469e+06	1.75245e+06	1.61213e+06	1.58385e+06	1.48968e+06	1.61092e+06	1.7574e+06	1.62428e+06	1.65494e+06	1.72349e+06	1.70084e+06	1.56818e+06	1.54861e+06	1.45456e+06
SJPG0116475.001	sp|P48554|RAC2_DROME	Ras-related protein Rac2 OS=Drosophila melanogaster OX=7227 GN=Rac2 PE=1 SV=1	Rac2	82	8	3.64143e+06	3.39264e+06	3.51243e+06	3.46103e+06	3.56716e+06	3.58555e+06	3.3821e+06	3.48332e+06	3.34324e+06	3.75477e+06	3.76968e+06	3.65957e+06	3.78151e+06	3.86369e+06	3.8881e+06	3.52161e+06	3.42691e+06	3.3912e+06
SJPG0116492.001	sp|P48555|RALA_DROME	Ras-related protein Ral-a OS=Drosophila melanogaster OX=7227 GN=Rala PE=1 SV=2	Rala	29	10	755737	712032	705125	701002	758447	750912	674162	709098	674512	709048	683367	706913	738078	702931	711256	705270	660215	624678
SJPG0116756.001	sp|P48588|RS25_DROME	40S ribosomal protein S25 OS=Drosophila melanogaster OX=7227 GN=RpS25 PE=1 SV=3	RpS25	115	5	7.61523e+06	5.75726e+06	8.44801e+06	8.28832e+06	7.17602e+06	7.31023e+06	7.38357e+06	6.48663e+06	5.41199e+06	5.74056e+06	8.13514e+06	7.31416e+06	7.21919e+06	8.0026e+06	7.23124e+06	7.11074e+06	6.28793e+06	6.76443e+06
SJPG0116644.001	sp|P48591|RIR1_DROME	Ribonucleoside-diphosphate reductase large subunit OS=Drosophila melanogaster OX=7227 GN=RnrL PE=1 SV=2	RnrL	18	10	390755	277665	463081	456980	335664	348933	387039	331883	255916	269543	427006	364025	374363	413293	376047	367153	327493	369742
SJPG0111760.001	sp|P48593|E631_DROME	Calcium-binding protein E63-1 OS=Drosophila melanogaster OX=7227 GN=Eip63F-1 PE=2 SV=2	Eip63F-1	20	8	206687	186351	219683	244691	231084	230095	231383	221090	215913	204582	236599	225677	220298	193740	210751	207554	218146	225379
SJPG0116364.001	sp|P48596|GCH1_DROME	GTP cyclohydrolase 1 OS=Drosophila melanogaster OX=7227 GN=Pu PE=1 SV=3	Pu	106	16	5.18039e+06	2.24498e+06	7.17841e+06	6.53223e+06	3.63416e+06	4.88692e+06	3.69065e+06	3.63988e+06	1.89458e+06	1.67938e+06	5.47047e+06	3.09152e+06	4.48909e+06	5.48002e+06	3.6646e+06	3.48041e+06	2.2591e+06	3.1494e+06
SJPG0116364.002	sp|P48596-2|GCH1_DROME	Isoform B of GTP cyclohydrolase 1 OS=Drosophila melanogaster OX=7227 GN=Pu	Pu	104	17	5.11431e+06	2.26137e+06	7.10196e+06	6.46088e+06	3.61063e+06	4.83503e+06	3.72704e+06	3.66727e+06	1.92243e+06	1.70255e+06	5.42721e+06	3.08565e+06	4.4481e+06	5.45641e+06	3.6804e+06	3.4628e+06	2.28308e+06	3.18859e+06
SJPG0119153.001	sp|P48598|IF4E_DROME	Eukaryotic translation initiation factor 4E1 OS=Drosophila melanogaster OX=7227 GN=eIF4E1 PE=1 SV=1	eIF4E1	60	11	2.79547e+06	2.17331e+06	3.00428e+06	3.03378e+06	2.62547e+06	2.74812e+06	2.70817e+06	2.45896e+06	2.03152e+06	2.12144e+06	2.75778e+06	2.61637e+06	2.61053e+06	2.73746e+06	2.51316e+06	2.49257e+06	2.3224e+06	2.47192e+06
SJPG0116808.001	sp|P48601|PRS4_DROME	26S proteasome regulatory subunit 4 OS=Drosophila melanogaster OX=7227 GN=Rpt2 PE=1 SV=2	Rpt2	188	33	4.42074e+06	3.67689e+06	4.75191e+06	4.68758e+06	4.13633e+06	4.2415e+06	4.02203e+06	4.2207e+06	3.65909e+06	3.59528e+06	4.89605e+06	3.99172e+06	4.64556e+06	5.05741e+06	4.43496e+06	4.16294e+06	3.76126e+06	3.96972e+06
SJPG0118039.001	sp|P48602|VATA1_DROME	V-type proton ATPase catalytic subunit A isoform 1 OS=Drosophila melanogaster OX=7227 GN=Vha68-1 PE=2 SV=2	Vha68-1	337	45	1.71424e+07	1.90401e+07	1.67403e+07	1.70152e+07	1.86777e+07	1.80255e+07	1.87902e+07	1.92432e+07	2.1304e+07	2.04037e+07	1.68848e+07	1.9171e+07	1.8466e+07	1.76067e+07	1.77322e+07	1.82453e+07	1.92442e+07	1.85193e+07
SJPG0118873.001	sp|P48603|CAPZB_DROME	F-actin-capping protein subunit beta OS=Drosophila melanogaster OX=7227 GN=cpb PE=2 SV=1	cpb	54	14	1.52149e+06	1.37451e+06	1.54095e+06	1.49598e+06	1.50141e+06	1.46984e+06	1.41074e+06	1.41662e+06	1.32624e+06	1.46392e+06	1.60686e+06	1.45233e+06	1.59559e+06	1.6431e+06	1.68175e+06	1.38587e+06	1.41848e+06	1.48073e+06
SJPG0116649.001	sp|P48604|GRPE_DROME	GrpE protein homolog, mitochondrial OS=Drosophila melanogaster OX=7227 GN=Roe1 PE=2 SV=2	Roe1	88	14	4.0725e+06	3.6681e+06	4.22592e+06	4.43801e+06	4.15114e+06	4.33907e+06	4.25165e+06	3.98504e+06	3.68315e+06	3.73346e+06	4.20465e+06	4.05498e+06	3.7798e+06	3.9946e+06	3.54955e+06	4.40891e+06	3.90447e+06	3.93965e+06
SJPG0101022.001	sp|P48605|TCPG_DROME	T-complex protein 1 subunit gamma OS=Drosophila melanogaster OX=7227 GN=CCT3 PE=2 SV=2	CCT3	228	37	6.06924e+06	4.85725e+06	6.85318e+06	6.89266e+06	5.8806e+06	6.12238e+06	6.29208e+06	5.84924e+06	4.90415e+06	4.83935e+06	6.86616e+06	5.7999e+06	6.05215e+06	6.45429e+06	5.77978e+06	5.88022e+06	5.28199e+06	5.80129e+06
SJPG0120974.010	sp|P48607-10|SPZ_DROME	Isoform 11.15 of Protein spaetzle OS=Drosophila melanogaster OX=7227 GN=spz	spz	4	2	92739.8	87093.1	126872	122938	103698	114429	99721.2	104892	86458.6	106145	109113	96666.2	110599	125865	125475	111547	100502	95593.5
SJPG0118989.001	sp|P48608|DIA_DROME	Protein diaphanous OS=Drosophila melanogaster OX=7227 GN=dia PE=2 SV=2	dia	34	16	332445	328684	337823	327379	321089	319704	307026	326358	321352	324905	334615	330816	335017	335741	332919	311075	319767	331866
SJPG0106383.001	sp|P48609|CDK5_DROME	Cyclin-dependent kinase 5 homolog OS=Drosophila melanogaster OX=7227 GN=Cdk5 PE=1 SV=2	Cdk5	41	15	827120	821147	899124	917994	892438	911564	868664	895742	832902	864509	895941	890563	875125	886787	872210	836382	852360	855371
SJPG0100385.001	sp|P48610|KARG_DROME	Arginine kinase OS=Drosophila melanogaster OX=7227 GN=Argk PE=2 SV=2	Argk	1358	37	1.19598e+08	1.27627e+08	1.16491e+08	1.1565e+08	1.15718e+08	1.12256e+08	1.14323e+08	1.18108e+08	1.21485e+08	1.24303e+08	1.24852e+08	1.16891e+08	1.1299e+08	1.10536e+08	1.17025e+08	1.15202e+08	1.23936e+08	1.14307e+08
SJPG0100385.002	sp|P48610-2|KARG_DROME	Isoform A of Arginine kinase OS=Drosophila melanogaster OX=7227 GN=Argk	Argk	1412	44	1.18899e+08	1.26431e+08	1.16142e+08	1.158e+08	1.15841e+08	1.12885e+08	1.14615e+08	1.18298e+08	1.21432e+08	1.24507e+08	1.24364e+08	1.1723e+08	1.13404e+08	1.10752e+08	1.16842e+08	1.15559e+08	1.23603e+08	1.14482e+08
SJPG0100385.004	sp|P48610-4|KARG_DROME	Isoform C of Arginine kinase OS=Drosophila melanogaster OX=7227 GN=Argk	Argk	1365	38	1.19515e+08	1.27083e+08	1.16569e+08	1.15628e+08	1.15765e+08	1.12731e+08	1.14295e+08	1.18145e+08	1.21267e+08	1.24478e+08	1.24843e+08	1.17048e+08	1.13228e+08	1.10525e+08	1.16901e+08	1.15297e+08	1.23771e+08	1.14132e+08
SJPG0120552.001	sp|P48611|PTPS_DROME	6-pyruvoyl tetrahydrobiopterin synthase OS=Drosophila melanogaster OX=7227 GN=pr PE=1 SV=1	pr	49	9	1.99041e+06	1.38712e+06	2.25859e+06	1.97929e+06	1.4542e+06	1.63092e+06	1.52619e+06	1.44327e+06	1.04326e+06	1.12232e+06	1.70974e+06	1.48313e+06	1.65857e+06	1.76661e+06	1.49696e+06	1.49259e+06	1.21407e+06	1.47025e+06
SJPG0120444.001	sp|P48612|PELO_DROME	Protein pelota OS=Drosophila melanogaster OX=7227 GN=pelo PE=2 SV=2	pelo	7	4	171601	151050	157444	166039	161960	151690	157201	145047	135934	158834	191508	159957	177933	171256	186931	148612	151626	164863
SJPG0114463.001	sp|P48809|RB27C_DROME	Heterogeneous nuclear ribonucleoprotein 27C OS=Drosophila melanogaster OX=7227 GN=Hrb27C PE=1 SV=2	Hrb27C	54	13	1.88302e+06	1.57367e+06	2.15129e+06	2.11976e+06	1.78384e+06	1.9278e+06	1.93984e+06	1.76867e+06	1.55132e+06	1.63033e+06	1.88931e+06	1.94833e+06	1.85359e+06	1.88856e+06	1.65287e+06	1.90451e+06	1.62097e+06	1.71221e+06
SJPG0114464.001	sp|P48810|RB87F_DROME	Heterogeneous nuclear ribonucleoprotein 87F OS=Drosophila melanogaster OX=7227 GN=Hrb87F PE=2 SV=2	Hrb87F	51	10	1.57089e+06	1.38411e+06	1.66614e+06	1.77312e+06	1.66217e+06	1.71747e+06	1.76144e+06	1.60185e+06	1.53042e+06	1.61674e+06	1.86922e+06	1.72171e+06	1.5907e+06	1.65565e+06	1.60921e+06	1.64439e+06	1.6376e+06	1.64432e+06
SJPG0121189.001	sp|P48994|TRPL_DROME	Transient-receptor-potential-like protein OS=Drosophila melanogaster OX=7227 GN=trpl PE=1 SV=2	trpl	13	8	226209	246980	289671	197511	217444	241920	205585	179394	328852	200868	172865	212385	190280	189654	174940	274524	325681	272254
SJPG0119965.001	sp|P49028|MGN_DROME	Protein mago nashi OS=Drosophila melanogaster OX=7227 GN=mago PE=1 SV=1	mago	17	6	646284	667694	710877	711100	674294	719376	756399	711897	671871	689046	721982	732044	662181	682703	648676	700063	644607	688277
SJPG0115041.001	sp|P49071|MAPK2_DROME	MAP kinase-activated protein kinase 2 OS=Drosophila melanogaster OX=7227 GN=MAPk-Ak2 PE=2 SV=1	MAPk-Ak2	40	12	728272	695753	708509	716429	700534	721841	713404	704757	717455	752986	725916	741839	727251	751103	709319	731480	718158	706363
SJPG0100179.001	sp|P49258|CALL_DROME	Calmodulin-related protein 97A OS=Drosophila melanogaster OX=7227 GN=Acam PE=1 SV=2	Acam	14	4	907052	888183	929699	961527	1.04354e+06	1.05706e+06	946692	978695	794690	968161	962983	951970	886861	1.03068e+06	923631	885444	928851	1.02417e+06
SJPG0117024.001	sp|P49415|SDC_DROME	Syndecan OS=Drosophila melanogaster OX=7227 GN=Sdc PE=2 SV=2	Sdc	9	4	643371	276926	722865	473563	315874	413742	220514	313595	214217	215154	456584	245607	351902	449460	249511	346081	202151	195867
SJPG0117668.006	sp|P49455|TPM4_DROME	Tropomyosin-1, isoforms 33/34 OS=Drosophila melanogaster OX=7227 GN=Tm1 PE=2 SV=2	Tm1	1628	43	1.06384e+08	1.1367e+08	9.76763e+07	1.03464e+08	1.13036e+08	1.07147e+08	1.06161e+08	1.04556e+08	1.11141e+08	1.14661e+08	1.07288e+08	1.04527e+08	1.08365e+08	1.04622e+08	1.19807e+08	1.07057e+08	1.18003e+08	1.11526e+08
SJPG0117668.007	sp|P49455-2|TPM4_DROME	Isoform 34 of Tropomyosin-1, isoforms 33/34 OS=Drosophila melanogaster OX=7227 GN=Tm1	Tm1	1813	40	1.06528e+08	1.14927e+08	9.70781e+07	1.03343e+08	1.1205e+08	1.06193e+08	1.06582e+08	1.04897e+08	1.11479e+08	1.15138e+08	1.0551e+08	1.04115e+08	1.08282e+08	1.06123e+08	1.20277e+08	1.07662e+08	1.17909e+08	1.11156e+08
SJPG0116709.001	sp|P49630|RL36_DROME	60S ribosomal protein L36 OS=Drosophila melanogaster OX=7227 GN=RpL36 PE=1 SV=1	RpL36	80	8	7.37542e+06	5.57674e+06	8.3096e+06	8.08581e+06	6.36338e+06	6.93397e+06	6.71942e+06	5.96442e+06	4.87645e+06	4.94694e+06	7.10408e+06	6.60553e+06	6.37729e+06	6.92934e+06	6.06724e+06	6.15261e+06	5.37934e+06	6.21818e+06
SJPG0120068.001	sp|P49657|MNB_DROME	Serine/threonine-protein kinase minibrain OS=Drosophila melanogaster OX=7227 GN=mnb PE=1 SV=2	mnb	21	10	428586	340830	459196	457883	440879	463253	453594	395835	353421	393127	471626	445888	432241	462876	457688	401590	382488	382861
SJPG0115145.001	sp|P49735|MCM2_DROME	DNA replication licensing factor Mcm2 OS=Drosophila melanogaster OX=7227 GN=Mcm2 PE=1 SV=1	Mcm2	5	4	135613	110594	143068	151433	132973	135555	130134	115625	103525	109752	152883	114152	141993	140231	141647	116575	106612	125532
SJPG0111485.001	sp|P49762|DOA_DROME	Serine/threonine-protein kinase Doa OS=Drosophila melanogaster OX=7227 GN=Doa PE=1 SV=2	Doa	40	9	1.30511e+06	884551	1.3941e+06	1.35281e+06	1.07709e+06	1.1834e+06	1.09204e+06	1.02772e+06	832945	836188	1.23247e+06	1.0091e+06	1.12802e+06	1.22915e+06	1.07171e+06	1.00121e+06	942096	990967
SJPG0117548.001	sp|P49846|TAF5_DROME	Transcription initiation factor TFIID subunit 5 OS=Drosophila melanogaster OX=7227 GN=Taf5 PE=1 SV=1	Taf5	11	8	141819	124048	152036	134467	136830	144667	138929	134815	123520	124317	142041	134300	138780	138812	129402	121263	125016	122671
SJPG0117549.001	sp|P49847|TAF6_DROME	Transcription initiation factor TFIID subunit 6 OS=Drosophila melanogaster OX=7227 GN=Taf6 PE=1 SV=2	Taf6	6	5	280046	243567	314405	310837	275163	292400	279116	276924	261567	278737	320607	294507	319488	308137	301084	279932	263007	273873
SJPG0118845.001	sp|P49858|CNI_DROME	Protein cornichon OS=Drosophila melanogaster OX=7227 GN=cni PE=1 SV=1	cni	5	1	317886	337054	346714	374140	328181	390121	324047	379013	330457	334373	294610	345918	306235	333652	282957	323979	313006	318455
SJPG0117542.001	sp|P49905|TAF12_DROME	Transcription initiation factor TFIID subunit 12 OS=Drosophila melanogaster OX=7227 GN=Taf12 PE=1 SV=1	Taf12	4	2	157312	133197	173503	182085	162995	182489	182799	152914	138466	155234	159925	161701	163030	164009	152207	149315	137651	134489
SJPG0117369.001	sp|P49963|SRP19_DROME	Signal recognition particle 19 kDa protein OS=Drosophila melanogaster OX=7227 GN=Srp19 PE=2 SV=2	Srp19	26	9	816986	764339	895042	927979	797284	880619	972934	860287	766783	695271	794665	869621	848555	811942	675674	940754	749108	844318
SJPG0100280.001	sp|P50245|SAHH3_DROME	Adenosylhomocysteinase-like 2 OS=Drosophila melanogaster OX=7227 GN=AhcyL2 PE=2 SV=2	AhcyL2	24	8	688667	703332	746628	687249	697044	702892	731150	703333	728333	712414	758385	717796	753089	736120	741816	701447	718231	730499
SJPG0120103.001	sp|P50535|MSL1_DROME	Protein male-specific lethal-1 OS=Drosophila melanogaster OX=7227 GN=msl-1 PE=1 SV=2	msl-1	3	3	42579.1	55331.4	50158.1	63038	48903.8	55825	64393.2	61249.6	62220.9	61275.1	68516.8	56254.4	54702.1	65680	51415.4	52819.5	58335.8	55191.7
SJPG0120105.001	sp|P50536|MSL3_DROME	Protein male-specific lethal-3 OS=Drosophila melanogaster OX=7227 GN=msl-3 PE=1 SV=2	msl-3	11	5	477882	454532	459300	449113	475215	459446	428365	442708	412357	467839	508812	487683	504995	522913	572912	457880	448645	473475
SJPG0116726.001	sp|P50882|RL9_DROME	60S ribosomal protein L9 OS=Drosophila melanogaster OX=7227 GN=RpL9 PE=1 SV=2	RpL9	224	20	7.05939e+06	5.53064e+06	7.94215e+06	7.8626e+06	6.30468e+06	6.666e+06	6.6821e+06	6.00983e+06	4.98843e+06	5.28226e+06	7.19009e+06	6.77788e+06	6.52036e+06	7.00197e+06	6.07061e+06	6.37018e+06	5.62796e+06	6.3207e+06
SJPG0116683.001	sp|P50887|RL22_DROME	60S ribosomal protein L22 OS=Drosophila melanogaster OX=7227 GN=RpL22 PE=1 SV=2	RpL22	156	15	2.50954e+07	1.92278e+07	2.8438e+07	2.64128e+07	2.12148e+07	2.28472e+07	2.06291e+07	1.89462e+07	1.57193e+07	1.61492e+07	2.38735e+07	2.00782e+07	2.09719e+07	2.34013e+07	1.95062e+07	2.31421e+07	1.73536e+07	1.95834e+07
SJPG0117538.001	sp|P51123|TAF1_DROME	Transcription initiation factor TFIID subunit 1 OS=Drosophila melanogaster OX=7227 GN=Taf1 PE=1 SV=3	Taf1	15	7	998684	1.01174e+06	879483	962659	1.02202e+06	952763	950183	944467	975100	993276	966023	936176	1.04901e+06	1.00528e+06	1.104e+06	861513	973764	1.0374e+06
SJPG0118681.001	sp|P51406|BYS_DROME	Bystin OS=Drosophila melanogaster OX=7227 GN=bys PE=1 SV=2	bys	12	6	1.36993e+06	1.06706e+06	1.38475e+06	1.40248e+06	1.12242e+06	1.14488e+06	1.22552e+06	1.17151e+06	1.10116e+06	1.13238e+06	1.54048e+06	1.16848e+06	1.40829e+06	1.44297e+06	1.292e+06	1.13155e+06	999948	1.10802e+06
SJPG0119523.001	sp|P51592|HYD_DROME	E3 ubiquitin-protein ligase hyd OS=Drosophila melanogaster OX=7227 GN=hyd PE=1 SV=3	hyd	51	29	879895	798381	934631	966808	858097	907070	903867	904124	792990	797718	901804	880836	929038	953564	817338	868405	756628	818396
SJPG0116160.001	sp|P52029|G6PI_DROME	Glucose-6-phosphate isomerase OS=Drosophila melanogaster OX=7227 GN=Pgi PE=2 SV=2	Pgi	483	34	2.17422e+07	2.61459e+07	2.21877e+07	2.11711e+07	2.02723e+07	1.93865e+07	2.171e+07	2.31512e+07	2.41325e+07	2.00082e+07	1.93762e+07	1.98641e+07	1.92677e+07	1.97084e+07	2.03865e+07	2.22866e+07	2.37612e+07	2.32505e+07
SJPG0116141.001	sp|P52034|PFKA_DROME	ATP-dependent 6-phosphofructokinase OS=Drosophila melanogaster OX=7227 GN=Pfk PE=2 SV=2	Pfk	488	49	1.59816e+07	1.76177e+07	1.53723e+07	1.41328e+07	1.49037e+07	1.43028e+07	1.52922e+07	1.57012e+07	1.69313e+07	1.58628e+07	1.41895e+07	1.465e+07	1.49216e+07	1.45227e+07	1.55668e+07	1.62609e+07	1.66973e+07	1.56074e+07
SJPG0116141.002	sp|P52034-2|PFKA_DROME	Isoform A of ATP-dependent 6-phosphofructokinase OS=Drosophila melanogaster OX=7227 GN=Pfk	Pfk	489	50	1.59784e+07	1.76126e+07	1.53699e+07	1.41324e+07	1.49101e+07	1.43046e+07	1.52932e+07	1.57012e+07	1.69248e+07	1.58623e+07	1.41904e+07	1.465e+07	1.49239e+07	1.45256e+07	1.55672e+07	1.62544e+07	1.67027e+07	1.56091e+07
SJPG0119743.001	sp|P52302|MBN_DROME	Protein lethal(3)malignant blood neoplasm 1 OS=Drosophila melanogaster OX=7227 GN=l(3)mbn PE=2 SV=2	l	10	5	290255	310564	286132	285150	275414	286146	280123	259932	257561	213953	204069	204904	313247	313645	318384	178744	207533	187081
SJPG0117889.001	sp|P52486|UBCD4_DROME	Ubiquitin-conjugating enzyme E2-22 kDa OS=Drosophila melanogaster OX=7227 GN=Ubc4 PE=1 SV=2	Ubc4	35	9	2.84461e+06	2.50405e+06	2.77506e+06	2.84394e+06	2.83161e+06	2.82751e+06	2.53814e+06	2.37957e+06	2.23157e+06	2.46e+06	2.58704e+06	2.60216e+06	2.83194e+06	2.78956e+06	2.90809e+06	2.57377e+06	2.61793e+06	2.7119e+06
SJPG0117892.001	sp|P52487|UBC84_DROME	Ubiquitin-conjugating enzyme E2-18 kDa OS=Drosophila melanogaster OX=7227 GN=Ubc84D PE=2 SV=2	Ubc84D	11	4	251170	276132	248629	258188	323014	326667	293823	295978	263095	293927	254518	274773	289667	289553	267097	294658	287694	298533
SJPG0117619.001	sp|P52654|TF2AA_DROME	Transcription initiation factor IIA subunit 1 OS=Drosophila melanogaster OX=7227 GN=TfIIA-L PE=1 SV=2	TfIIA-L	4	3	136519	142050	161844	145186	154035	166239	154105	144842	137333	157410	166274	150084	161316	158693	139125	152604	138573	157379
SJPG0117621.001	sp|P52656|T2AG_DROME	Transcription initiation factor IIA subunit 2 OS=Drosophila melanogaster OX=7227 GN=TfIIA-S PE=1 SV=1	TfIIA-S	17	4	242499	208847	233425	225857	232190	222552	230688	220183	223837	245699	274574	228710	246848	251510	310423	236154	236278	233685
SJPG0119564.001	sp|P52905|TRYI_DROME	Trypsin iota OS=Drosophila melanogaster OX=7227 GN=iotaTry PE=2 SV=1	iotaTry	7	5	234550	259307	180770	212340	254986	224021	230181	258552	291869	290502	238244	250920	236728	220569	273037	245373	278333	240177
SJPG0116569.001	sp|P53034|RFC2_DROME	Replication factor C subunit 2 OS=Drosophila melanogaster OX=7227 GN=RfC4 PE=1 SV=1	RfC4	10	8	230176	205197	227918	230271	218726	231777	255861	241325	209320	223801	229997	245509	241059	245781	234313	207375	207259	211832
SJPG0100223.001	sp|P53501|ACT3_DROME	Actin-57B OS=Drosophila melanogaster OX=7227 GN=Act57B PE=1 SV=1	Act57B	3563	37	1.10531e+08	1.13497e+08	1.04231e+08	1.06351e+08	1.13064e+08	1.0746e+08	1.01724e+08	1.08561e+08	1.11352e+08	1.14654e+08	1.10649e+08	1.06826e+08	1.08301e+08	1.07897e+08	1.19455e+08	1.04143e+08	1.15598e+08	1.10949e+08
SJPG0118244.001	sp|P53624|MA1A1_DROME	Mannosyl-oligosaccharide alpha-1,2-mannosidase IA OS=Drosophila melanogaster OX=7227 GN=alpha-Man-Ia PE=2 SV=2	alpha-Man-Ia	22	11	446816	447379	457807	460372	446734	443273	450062	445967	424427	423853	454998	445468	463555	474874	458159	452034	435283	456862
SJPG0115228.001	sp|P53777|MLP1_DROME	Muscle LIM protein 1 OS=Drosophila melanogaster OX=7227 GN=Mlp60A PE=2 SV=1	Mlp60A	95	4	1.30123e+07	1.39884e+07	1.36856e+07	1.34088e+07	1.29431e+07	1.36806e+07	1.29815e+07	1.5063e+07	1.42545e+07	1.37162e+07	1.37145e+07	1.3145e+07	1.34634e+07	1.29304e+07	1.23509e+07	1.41563e+07	1.34714e+07	1.40863e+07
SJPG0117090.001	sp|P53997|SET_DROME	Protein SET OS=Drosophila melanogaster OX=7227 GN=Set PE=1 SV=2	Set	22	4	3.32228e+06	2.62182e+06	3.5063e+06	3.57211e+06	3.25722e+06	3.35983e+06	3.16776e+06	2.97281e+06	2.67954e+06	2.92881e+06	4.09026e+06	3.24331e+06	3.1278e+06	3.38803e+06	3.28054e+06	3.09298e+06	2.83588e+06	3.043e+06
SJPG0115734.001	sp|P54192|OB19D_DROME	General odorant-binding protein 19d OS=Drosophila melanogaster OX=7227 GN=Obp19d PE=2 SV=2	Obp19d	78	11	6.57716e+06	1.07514e+07	4.57903e+06	4.86789e+06	8.17227e+06	6.69072e+06	6.63439e+06	8.07536e+06	1.15277e+07	1.11268e+07	6.33239e+06	7.26899e+06	7.84024e+06	7.44073e+06	9.17955e+06	7.14705e+06	1.01214e+07	7.98579e+06
SJPG0115775.001	sp|P54193|OB83A_DROME	General odorant-binding protein 83a OS=Drosophila melanogaster OX=7227 GN=Obp83a PE=1 SV=1	Obp83a	2	1	216816	494401	80797.2	128274	416762	498005	310139	299933	625910	457258	387658	212563	399679	285552	389200	610798	792257	598774
SJPG0115660.001	sp|P54351|NSF2_DROME	Vesicle-fusing ATPase 2 OS=Drosophila melanogaster OX=7227 GN=Nsf2 PE=2 SV=2	Nsf2	203	37	3.95847e+06	3.85273e+06	3.72214e+06	3.60729e+06	3.99669e+06	3.8699e+06	3.92527e+06	3.84764e+06	3.99227e+06	4.29374e+06	4.04218e+06	4.03797e+06	4.05896e+06	4.06054e+06	4.37292e+06	3.69588e+06	4.01113e+06	3.71319e+06
SJPG0119175.001	sp|P54352|EAS_DROME	Ethanolamine kinase OS=Drosophila melanogaster OX=7227 GN=eas PE=1 SV=2	eas	47	16	1.35057e+06	1.42769e+06	1.39049e+06	1.3525e+06	1.23834e+06	1.17833e+06	1.34983e+06	1.27179e+06	1.22426e+06	1.1642e+06	1.25557e+06	1.33208e+06	1.21976e+06	1.16956e+06	1.13342e+06	1.32099e+06	1.25096e+06	1.37528e+06
SJPG0119032.001	sp|P54353|DOD_DROME	Putative peptidyl-prolyl cis-trans isomerase dodo OS=Drosophila melanogaster OX=7227 GN=dod PE=2 SV=3	dod	25	7	913418	715226	898957	1.01085e+06	1.03039e+06	1.01692e+06	1.01973e+06	998397	941704	1.03402e+06	1.13797e+06	1.00773e+06	1.03719e+06	1.07339e+06	1.09614e+06	928640	950501	882082
SJPG0115220.001	sp|P54357|MLC2_DROME	Myosin-2 essential light chain OS=Drosophila melanogaster OX=7227 GN=Mlc-c PE=1 SV=1	Mlc-c	71	7	6.15298e+06	6.54086e+06	6.70776e+06	6.77128e+06	6.27833e+06	6.68036e+06	6.9453e+06	6.74433e+06	6.27839e+06	6.23131e+06	6.60638e+06	6.77587e+06	6.30756e+06	6.07269e+06	5.44874e+06	6.61977e+06	6.1226e+06	6.86681e+06
SJPG0106840.001	sp|P54358|DPOD1_DROME	DNA polymerase delta catalytic subunit OS=Drosophila melanogaster OX=7227 GN=DNApol-delta PE=1 SV=2	DNApol-delta	2	2	160095	145900	168595	154108	152994	167736	161891	171742	147066	157684	171321	177286	174577	164895	176556	153720	149663	159446
SJPG0117076.001	sp|P54359|SEPT2_DROME	Septin-2 OS=Drosophila melanogaster OX=7227 GN=Sep2 PE=2 SV=2	Sep2	28	8	1.43796e+06	1.23262e+06	1.56056e+06	1.4451e+06	1.37473e+06	1.466e+06	1.32869e+06	1.29254e+06	1.16261e+06	1.23883e+06	1.36102e+06	1.41513e+06	1.44449e+06	1.35505e+06	1.40669e+06	1.26118e+06	1.27447e+06	1.29199e+06
SJPG0119362.001	sp|P54362|AP3D_DROME	AP-3 complex subunit delta OS=Drosophila melanogaster OX=7227 GN=g PE=1 SV=4	g	28	14	553953	487668	618236	578857	536665	566062	530309	524519	467193	484926	570445	527273	542054	575228	550004	478936	478063	499627
SJPG0106474.001	sp|P54367|KC1A_DROME	Casein kinase I isoform alpha OS=Drosophila melanogaster OX=7227 GN=CkIalpha PE=1 SV=1	CkIalpha	59	12	1.11146e+06	967088	1.13986e+06	1.16763e+06	1.09048e+06	1.18148e+06	1.13565e+06	1.04771e+06	967323	1.01597e+06	1.06097e+06	1.10286e+06	1.08116e+06	1.07438e+06	1.02608e+06	980001	970864	986516
SJPG0112061.001	sp|P54385|DHE3_DROME	Glutamate dehydrogenase, mitochondrial OS=Drosophila melanogaster OX=7227 GN=Gdh PE=1 SV=2	Gdh	581	44	1.73631e+07	1.95514e+07	1.68714e+07	1.9088e+07	1.90456e+07	1.84018e+07	1.93373e+07	1.86325e+07	1.92877e+07	1.99281e+07	1.85191e+07	1.97639e+07	1.8036e+07	1.92137e+07	1.81798e+07	2.02779e+07	1.99313e+07	1.94953e+07
SJPG0112061.002	sp|P54385-2|DHE3_DROME	Isoform C of Glutamate dehydrogenase, mitochondrial OS=Drosophila melanogaster OX=7227 GN=Gdh	Gdh	569	43	1.74778e+07	1.94661e+07	1.68492e+07	1.90146e+07	1.91212e+07	1.84159e+07	1.92054e+07	1.85061e+07	1.90738e+07	1.99347e+07	1.85964e+07	1.97989e+07	1.81762e+07	1.93429e+07	1.84802e+07	2.01299e+07	1.99032e+07	1.93914e+07
SJPG0111857.001	sp|P54397|FKB39_DROME	39 kDa FK506-binding nuclear protein OS=Drosophila melanogaster OX=7227 GN=FK506-bp1 PE=1 SV=2	FK506-bp1	92	17	2.16273e+06	1.69936e+06	2.44676e+06	2.34329e+06	1.99047e+06	2.22424e+06	2.11652e+06	1.93908e+06	1.74312e+06	1.74483e+06	2.29107e+06	2.01838e+06	1.97003e+06	2.03632e+06	1.73665e+06	2.14153e+06	1.62703e+06	1.81455e+06
SJPG0111886.001	sp|P54398|FBP2_DROME	Fat body protein 2 OS=Drosophila melanogaster OX=7227 GN=Fbp2 PE=2 SV=2	Fbp2	173	22	9.10022e+06	3.39445e+06	1.13043e+07	1.02339e+07	2.95211e+06	4.55837e+06	5.69061e+06	6.66589e+06	2.54526e+06	1.60065e+06	8.01061e+06	3.95981e+06	7.5524e+06	1.2141e+07	5.93062e+06	6.77439e+06	3.09153e+06	5.55349e+06
SJPG0116101.001	sp|P54399|PDI_DROME	Protein disulfide-isomerase OS=Drosophila melanogaster OX=7227 GN=Pdi PE=2 SV=1	Pdi	639	44	3.80642e+07	3.4255e+07	3.89233e+07	4.02742e+07	3.61831e+07	3.49772e+07	4.0191e+07	3.55536e+07	3.17103e+07	2.83143e+07	3.72457e+07	3.66474e+07	3.80395e+07	4.07195e+07	3.61434e+07	3.86541e+07	3.23421e+07	3.88318e+07
SJPG0118033.001	sp|P54611|VATE_DROME	V-type proton ATPase subunit E OS=Drosophila melanogaster OX=7227 GN=Vha26 PE=2 SV=1	Vha26	382	30	2.37145e+07	2.56256e+07	2.20243e+07	2.27964e+07	2.57895e+07	2.41686e+07	2.47899e+07	2.53007e+07	2.77419e+07	2.78046e+07	2.37316e+07	2.56018e+07	2.58651e+07	2.51377e+07	2.59383e+07	2.56808e+07	2.73562e+07	2.59229e+07
SJPG0120130.001	sp|P54622|SSBP_DROME	Single-stranded DNA-binding protein, mitochondrial OS=Drosophila melanogaster OX=7227 GN=mtSSB PE=1 SV=2	mtSSB	21	5	371356	287838	440641	456319	368842	481938	374998	353284	290571	335844	348105	374050	359446	316517	309238	271813	295906	285208
SJPG0118849.001	sp|P54623|CNN_DROME	Centrosomin OS=Drosophila melanogaster OX=7227 GN=cnn PE=1 SV=3	cnn	4	4	94865.3	92885.4	87833.9	92855.9	75960.1	87411.7	80214.1	92817.9	81675.4	77204.8	96801.6	89810.2	85369.8	92409.3	93045.6	84221.9	89583.7	92105.4
SJPG0116788.001	sp|P55035|PSMD4_DROME	26S proteasome non-ATPase regulatory subunit 4 OS=Drosophila melanogaster OX=7227 GN=Rpn10 PE=1 SV=2	Rpn10	55	11	3.30559e+06	2.82352e+06	3.50064e+06	3.44758e+06	3.18733e+06	3.10361e+06	3.37932e+06	3.28045e+06	2.98633e+06	2.83657e+06	3.72023e+06	3.10301e+06	3.39845e+06	3.75999e+06	3.45588e+06	3.0659e+06	2.996e+06	3.17539e+06
SJPG0114392.001	sp|P55162|HEM_DROME	Membrane-associated protein Hem OS=Drosophila melanogaster OX=7227 GN=Hem PE=2 SV=1	Hem	77	32	1.27318e+06	1.24707e+06	1.34982e+06	1.29708e+06	1.28502e+06	1.32024e+06	1.32239e+06	1.29935e+06	1.25989e+06	1.3107e+06	1.32814e+06	1.3108e+06	1.31934e+06	1.33406e+06	1.31548e+06	1.2303e+06	1.26155e+06	1.27979e+06
SJPG0119255.001	sp|P55824|FAF_DROME	Probable ubiquitin carboxyl-terminal hydrolase FAF OS=Drosophila melanogaster OX=7227 GN=faf PE=1 SV=2	faf	139	50	856560	779102	883482	875178	801874	814544	821886	816080	752789	796079	891761	836376	843392	877049	836047	809419	766228	797570
SJPG0116752.001	sp|P55828|RS20_DROME	40S ribosomal protein S20 OS=Drosophila melanogaster OX=7227 GN=RpS20 PE=1 SV=1	RpS20	78	8	1.8246e+07	1.72006e+07	1.95609e+07	1.8808e+07	1.67077e+07	1.65171e+07	1.96876e+07	1.66862e+07	1.51215e+07	1.37856e+07	1.82078e+07	1.80401e+07	1.65318e+07	1.76783e+07	1.61927e+07	1.83688e+07	1.62636e+07	1.94278e+07
SJPG0116768.001	sp|P55830|RS3A_DROME	40S ribosomal protein S3a OS=Drosophila melanogaster OX=7227 GN=RpS3A PE=1 SV=4	RpS3A	250	23	1.89148e+07	1.50271e+07	2.20327e+07	2.12991e+07	1.70651e+07	1.89394e+07	1.85326e+07	1.65647e+07	1.31419e+07	1.39754e+07	1.92738e+07	1.80299e+07	1.80447e+07	1.90847e+07	1.58816e+07	1.85702e+07	1.49059e+07	1.69261e+07
SJPG0116675.001	sp|P55841|RL14_DROME	60S ribosomal protein L14 OS=Drosophila melanogaster OX=7227 GN=RpL14 PE=1 SV=1	RpL14	176	12	1.71419e+07	1.28077e+07	1.95611e+07	1.88424e+07	1.51709e+07	1.64193e+07	1.60914e+07	1.38856e+07	1.09021e+07	1.11454e+07	1.671e+07	1.52004e+07	1.57703e+07	1.70372e+07	1.38891e+07	1.64985e+07	1.281e+07	1.44734e+07
SJPG0116776.001	sp|P55935|RS9_DROME	40S ribosomal protein S9 OS=Drosophila melanogaster OX=7227 GN=RpS9 PE=1 SV=2	RpS9	314	22	2.9638e+07	2.1265e+07	3.3291e+07	2.99952e+07	2.45497e+07	2.67163e+07	2.40941e+07	2.19045e+07	1.72123e+07	1.83735e+07	2.89088e+07	2.39657e+07	2.4789e+07	2.82944e+07	2.40596e+07	2.55101e+07	2.02852e+07	2.24054e+07
SJPG0106390.001	sp|P56079|CDS_DROME	Phosphatidate cytidylyltransferase, photoreceptor-specific OS=Drosophila melanogaster OX=7227 GN=Cds PE=1 SV=2	Cds	35	11	2.30206e+06	2.40624e+06	2.34221e+06	2.18061e+06	2.44472e+06	2.4678e+06	2.38688e+06	2.34957e+06	2.60404e+06	2.52801e+06	2.18331e+06	2.51345e+06	2.20206e+06	2.10593e+06	1.98627e+06	2.62486e+06	2.50682e+06	2.31462e+06
SJPG0116836.001	sp|P56175|RCL1_DROME	Probable RNA 3'-terminal phosphate cyclase-like protein OS=Drosophila melanogaster OX=7227 GN=Rtc1 PE=2 SV=3	Rtc1	2	2	49542.6	39562	60065.1	49583	42948.1	46874.3	59603.5	58512.8	51099.4	39369.6	45705.3	53800.6	47838.5	48628.7	41204.5	50204.8	39190.3	43093.6
SJPG0119167.001	sp|P56538|IF6_DROME	Eukaryotic translation initiation factor 6 OS=Drosophila melanogaster OX=7227 GN=eIF6 PE=2 SV=3	eIF6	17	4	2.09713e+06	1.75558e+06	2.32894e+06	2.66026e+06	2.1431e+06	2.27771e+06	2.58247e+06	2.36329e+06	2.19892e+06	2.08454e+06	2.48268e+06	2.2816e+06	2.18893e+06	2.47778e+06	1.95561e+06	2.62699e+06	1.96856e+06	2.32008e+06
SJPG0100378.001	sp|P61209|ARF1_DROME	ADP-ribosylation factor 1 OS=Drosophila melanogaster OX=7227 GN=Arf79F PE=1 SV=2	Arf79F	129	11	2.33869e+07	1.86981e+07	2.17559e+07	2.198e+07	2.23699e+07	2.10307e+07	2.0753e+07	1.95222e+07	1.79328e+07	2.03237e+07	2.39944e+07	2.17057e+07	2.26161e+07	2.40677e+07	2.50627e+07	2.1018e+07	2.00233e+07	1.97466e+07
SJPG0115266.001	sp|P61849|NEMS_DROME	Dromyosuppressin OS=Drosophila melanogaster OX=7227 GN=Ms PE=1 SV=1	Ms	11	3	245164	384340	233066	204644	289377	287488	303326	373666	367783	376443	220815	301523	276804	230008	286486	241823	333962	304656
SJPG0117273.001	sp|P61851|SODC_DROME	Superoxide dismutase [Cu-Zn] OS=Drosophila melanogaster OX=7227 GN=Sod1 PE=1 SV=2	Sod1	266	10	1.88235e+07	2.43694e+07	1.82782e+07	1.81053e+07	1.87997e+07	1.85626e+07	1.96814e+07	2.08601e+07	2.22522e+07	2.061e+07	1.69947e+07	2.04792e+07	1.82647e+07	1.7248e+07	1.72746e+07	1.95972e+07	2.0295e+07	2.06778e+07
SJPG0100283.001	sp|P61855|AKH_DROME	Adipokinetic hormone OS=Drosophila melanogaster OX=7227 GN=Akh PE=1 SV=1	Akh	3	1	113239	146214	98283	87250.8	112573	98239	150985	158931	194787	176971	124691	149879	38347	25552.6	42961.4	145926	169616	151111
SJPG0118572.001	sp|P61857|TBB2_DROME	Tubulin beta-2 chain OS=Drosophila melanogaster OX=7227 GN=betaTub85D PE=1 SV=1	betaTub85D	654	38	2.87264e+07	2.485e+07	3.05095e+07	2.93985e+07	3.00259e+07	3.07264e+07	2.79958e+07	2.81513e+07	2.5114e+07	2.85468e+07	3.12971e+07	2.76973e+07	2.79729e+07	2.88926e+07	2.91043e+07	2.76972e+07	2.64386e+07	2.52966e+07
SJPG0106313.001	sp|P62152|CALM_DROME	Calmodulin OS=Drosophila melanogaster OX=7227 GN=Cam PE=1 SV=2	Cam	268	16	2.34871e+07	2.49988e+07	2.29397e+07	2.39732e+07	2.49741e+07	2.46756e+07	2.62127e+07	2.57427e+07	2.70221e+07	2.65413e+07	2.49124e+07	2.65364e+07	2.32944e+07	2.26586e+07	2.26599e+07	2.39262e+07	2.57675e+07	2.56763e+07
SJPG0116738.001	sp|P80455|RS12_DROME	40S ribosomal protein S12 OS=Drosophila melanogaster OX=7227 GN=RpS12 PE=1 SV=2	RpS12	114	11	1.49837e+07	1.15254e+07	1.68286e+07	1.71173e+07	1.34426e+07	1.42856e+07	1.44091e+07	1.3069e+07	1.05294e+07	1.04684e+07	1.56414e+07	1.37669e+07	1.34289e+07	1.50286e+07	1.28917e+07	1.36276e+07	1.17331e+07	1.36705e+07
SJPG0100338.001	sp|P81641|AMYB_DROME	Alpha-amylase B OS=Drosophila melanogaster OX=7227 GN=Amy-d PE=3 SV=3	Amy-d	82	15	1.01028e+06	1.76683e+06	1.01752e+06	1.22658e+06	1.22379e+06	1.08688e+06	1.43163e+06	1.71405e+06	2.19234e+06	1.45898e+06	1.19865e+06	1.4906e+06	1.54357e+06	1.35648e+06	1.44841e+06	1.3582e+06	1.49885e+06	1.473e+06
SJPG0114989.001	sp|P81829|LCK_DROME	Leucokinin OS=Drosophila melanogaster OX=7227 GN=Lk PE=1 SV=3	Lk	2	2	179868	245616	168976	163611	195602	213972	198444	237323	230796	291373	173612	212350	215157	146455	197645	196947	236873	216461
SJPG0116211.001	sp|P81900|KAPR2_DROME	cAMP-dependent protein kinase type II regulatory subunit OS=Drosophila melanogaster OX=7227 GN=Pka-R2 PE=1 SV=2	Pka-R2	140	26	3.2522e+06	3.07678e+06	3.25815e+06	3.35606e+06	3.33967e+06	3.44288e+06	3.35871e+06	3.43107e+06	3.27744e+06	3.44045e+06	3.54143e+06	3.46252e+06	3.41444e+06	3.30983e+06	3.36371e+06	3.23692e+06	3.24976e+06	3.19208e+06
SJPG0100015.001	sp|P81928|140U_DROME	RPII140-upstream gene protein OS=Drosophila melanogaster OX=7227 GN=140up PE=2 SV=2	140up	11	6	536572	455595	525373	543239	508841	506348	506624	511046	444740	473959	593742	508288	489166	587742	547260	493446	498924	497512
SJPG0119705.001	sp|P82147|L2EFL_DROME	Protein lethal(2)essential for life OS=Drosophila melanogaster OX=7227 GN=l(2)efl PE=1 SV=1	l	63	13	9.83775e+06	1.07419e+07	9.43046e+06	9.31453e+06	1.00192e+07	1.03615e+07	9.4751e+06	1.06338e+07	1.00349e+07	1.08949e+07	9.96688e+06	9.9534e+06	1.05447e+07	9.52179e+06	9.999e+06	9.14558e+06	9.27464e+06	9.48102e+06
SJPG0119719.001	sp|P82149|NT53_DROME	Lethal(2)neighbour of tid protein 2 OS=Drosophila melanogaster OX=7227 GN=l(2)not2 PE=2 SV=1	l	9	4	248935	228664	273376	253062	259246	257703	268870	251711	243348	233986	255844	257286	253185	229050	223376	263025	262627	243628
SJPG0120568.001	sp|P82295|PROML_DROME	Prominin-like protein OS=Drosophila melanogaster OX=7227 GN=prominin-like PE=1 SV=1	prominin-like	19	9	577944	551300	569864	546440	610947	587414	600440	628818	595428	655388	630185	585831	600691	626052	666521	540567	613434	611412
SJPG0106684.001	sp|P82712|CCD1P_DROME	Probable cytochrome P450 12d1 proximal, mitochondrial OS=Drosophila melanogaster OX=7227 GN=Cyp12d1-p PE=2 SV=3	Cyp12d1-p	52	14	438241	775323	421183	290575	321676	273308	353230	439755	598324	393078	349381	344766	363268	364505	374912	401978	494243	445135
SJPG0106697.001	sp|P82713|CP392_DROME	Probable cytochrome P450 309a2 OS=Drosophila melanogaster OX=7227 GN=Cyp309a2 PE=2 SV=2	Cyp309a2	7	4	294805	382037	398845	340089	246504	236577	336991	388619	321403	255381	331901	280716	319605	326656	261202	388199	285119	378761
SJPG0116381.001	sp|P82804|PYM_DROME	Partner of Y14 and mago OS=Drosophila melanogaster OX=7227 GN=Pym PE=1 SV=1	Pym	10	6	530669	546879	579583	567065	519945	545733	537289	531194	481405	496949	539144	520610	568329	550787	463242	573083	468656	525465
SJPG0120563.001	sp|P82890|PPAC1_DROME	Low molecular weight phosphotyrosine protein phosphatase 1 OS=Drosophila melanogaster OX=7227 GN=primo-1 PE=2 SV=1	primo-1	30	5	1.70702e+06	2.15432e+06	1.75214e+06	2.01553e+06	2.09961e+06	2.01671e+06	2.15323e+06	2.24388e+06	2.34346e+06	2.24028e+06	1.87703e+06	2.19435e+06	2.07125e+06	1.85856e+06	2.04267e+06	1.96902e+06	2.09796e+06	2.1589e+06
SJPG0114496.001	sp|P82910|HSP70_DROME	Major heat shock 70 kDa protein Aa OS=Drosophila melanogaster OX=7227 GN=Hsp70Aa PE=1 SV=2	Hsp70Aa	115	13	3.17066e+07	2.98906e+07	3.42118e+07	3.53204e+07	3.28709e+07	3.40846e+07	3.45042e+07	3.44972e+07	2.86847e+07	3.19833e+07	3.41678e+07	3.45152e+07	3.31032e+07	3.41661e+07	2.98087e+07	3.3623e+07	2.90906e+07	3.29676e+07
SJPG0117412.001	sp|P83094|STIM_DROME	Stromal interaction molecule homolog OS=Drosophila melanogaster OX=7227 GN=Stim PE=1 SV=1	Stim	33	12	744027	762021	720247	735686	758501	713951	694469	729920	746096	720467	771880	721991	756558	798162	830281	754685	745300	785567
SJPG0118126.001	sp|P83097|WSCK_DROME	Putative tyrosine-protein kinase Wsck OS=Drosophila melanogaster OX=7227 GN=Wsck PE=2 SV=2	Wsck	8	4	359078	347186	340980	322663	376108	346905	331566	341024	351889	380910	365244	346078	379272	368593	423494	327511	393439	357338
SJPG0117415.001	sp|P83098|STLK_DROME	Putative serine/threonine-protein kinase STE20-like OS=Drosophila melanogaster OX=7227 GN=Stlk PE=2 SV=2	Stlk	5	4	139550	155141	143097	155796	163535	152709	145977	146116	146856	143227	124657	163613	172107	142433	166661	156098	136567	151819
SJPG0116214.001	sp|P83099|KPC4_DROME	Putative protein kinase C delta type homolog OS=Drosophila melanogaster OX=7227 GN=Pkcdelta PE=2 SV=3	Pkcdelta	28	13	396348	358654	366094	368400	389475	380372	355923	363844	350374	387830	383041	370774	376574	381550	409777	355916	384004	345609
SJPG0119448.001	sp|P83101|GSK3H_DROME	Putative glycogen synthase kinase-3 homolog OS=Drosophila melanogaster OX=7227 GN=gskt PE=2 SV=1	gskt	17	7	1.01666e+06	880541	1.11958e+06	1.09185e+06	1.06041e+06	1.14689e+06	1.21807e+06	1.03942e+06	936244	964522	1.00987e+06	1.01847e+06	990788	1.00846e+06	911532	1.07633e+06	930819	964442
SJPG0117246.002	sp|P83501|MSTAB_DROME	SET domain-containing protein SmydA-8, isoform B OS=Drosophila melanogaster OX=7227 GN=SmydA-8 PE=3 SV=2	SmydA-8	23	10	497546	409371	538534	491738	435800	453774	451728	388823	390624	421803	505133	434068	468342	460067	508983	547132	489226	457152
SJPG0104008.001	sp|P83740|SC5A6_DROME	Putative sodium-dependent multivitamin transporter OS=Drosophila melanogaster OX=7227 GN=CG32669 PE=2 SV=1	CG32669	2	2	203989	238485	183998	204220	243728	226741	264265	222850	289016	303460	243920	289441	214884	207585	291877	185687	286377	272206
SJPG0100227.001	sp|P83967|ACT6_DROME	Actin, indirect flight muscle OS=Drosophila melanogaster OX=7227 GN=Act88F PE=1 SV=1	Act88F	3703	36	1.1041e+08	1.15086e+08	1.0379e+08	1.0532e+08	1.13211e+08	1.07441e+08	1.02774e+08	1.07953e+08	1.12258e+08	1.1527e+08	1.0812e+08	1.07317e+08	1.08121e+08	1.07328e+08	1.17982e+08	1.05306e+08	1.16226e+08	1.11316e+08
SJPG0115025.001	sp|P83971|LYSA_DROME	Lysozyme A/C OS=Drosophila melanogaster OX=7227 GN=LysA PE=2 SV=1	LysA	16	4	1.20778e+06	1.37172e+06	1.42482e+06	2.07502e+06	2.63193e+06	2.76038e+06	2.18735e+06	1.80497e+06	1.77235e+06	1.9621e+06	1.59778e+06	1.8474e+06	1.18618e+06	1.21975e+06	1.23993e+06	1.79022e+06	2.15915e+06	2.01738e+06
SJPG0106779.001	sp|P84029|CYC2_DROME	Cytochrome c-2 OS=Drosophila melanogaster OX=7227 GN=Cyt-c-p PE=1 SV=2	Cyt-c-p	329	9	4.38447e+07	5.26791e+07	3.91054e+07	4.03927e+07	4.53393e+07	4.31125e+07	4.27983e+07	4.73537e+07	4.91252e+07	4.71749e+07	3.91618e+07	4.30503e+07	4.2725e+07	3.88708e+07	4.45987e+07	4.15358e+07	4.81904e+07	4.87266e+07
SJPG0114427.001	sp|P84040|H4_DROME	Histone H4 OS=Drosophila melanogaster OX=7227 GN=His4 PE=1 SV=2	His4	211	12	2.55333e+07	2.19397e+07	2.53802e+07	2.32895e+07	2.80882e+07	2.6537e+07	2.13623e+07	2.40664e+07	2.20495e+07	2.40871e+07	2.69456e+07	2.38604e+07	2.50209e+07	2.674e+07	2.75472e+07	2.33974e+07	2.34666e+07	2.15947e+07
SJPG0114421.001	sp|P84051|H2A_DROME	Histone H2A OS=Drosophila melanogaster OX=7227 GN=His2A PE=1 SV=2	His2A	101	6	2.44136e+07	2.14162e+07	2.38955e+07	2.21439e+07	2.64244e+07	2.54192e+07	2.24836e+07	2.22411e+07	2.09765e+07	2.45239e+07	2.7623e+07	2.35748e+07	2.60544e+07	2.7413e+07	3.01294e+07	2.1298e+07	2.36184e+07	2.15768e+07
SJPG0120116.001	sp|P84345|ATP8_DROME	ATP synthase protein 8 OS=Drosophila melanogaster OX=7227 GN=mt:ATPase8 PE=3 SV=1	mt	32	2	5.95435e+06	7.41705e+06	5.47355e+06	5.60521e+06	5.98154e+06	6.20344e+06	5.90235e+06	6.82686e+06	7.70104e+06	6.91812e+06	4.76579e+06	6.14185e+06	5.57357e+06	5.32409e+06	5.31981e+06	6.6412e+06	6.84531e+06	6.59154e+06
SJPG0120851.001	sp|P91620|SIF2_DROME	Protein still life, isoforms C/SIF type 2 OS=Drosophila melanogaster OX=7227 GN=sif PE=2 SV=2	sif	63	29	696311	661261	663021	664955	782875	778061	705068	736469	728250	821597	742568	772478	769106	757843	867561	644521	758575	697608
SJPG0116102.001	sp|P91622|PDK_DROME	[Pyruvate dehydrogenase (acetyl-transferring)] kinase, mitochondrial OS=Drosophila melanogaster OX=7227 GN=Pdk PE=2 SV=2	Pdk	40	17	1.59177e+06	1.85569e+06	1.75698e+06	1.57428e+06	1.40712e+06	1.42554e+06	1.50809e+06	1.74393e+06	1.71776e+06	1.44098e+06	1.61957e+06	1.45651e+06	1.59569e+06	1.55272e+06	1.43284e+06	1.56225e+06	1.43971e+06	1.5662e+06
SJPG0118707.001	sp|P91645|CAC1A_DROME	Voltage-dependent calcium channel type A subunit alpha-1 OS=Drosophila melanogaster OX=7227 GN=cac PE=1 SV=3	cac	4	3	95059.5	95762.6	87236.3	101522	103006	110920	82518.8	87187.1	81386.9	133846	97756.6	125625	105218	108441	102042	91045.6	80826.3	96847.6
SJPG0119683.001	sp|P91660|L259_DROME	Probable multidrug resistance-associated protein lethal(2)03659 OS=Drosophila melanogaster OX=7227 GN=l(2)03659 PE=2 SV=4	l	39	5	740683	693201	674921	658154	799256	779718	682500	690303	731142	696268	597489	743779	675769	615018	704937	677455	701990	664430
SJPG0115139.001	sp|P91664|MAX_DROME	Protein max OS=Drosophila melanogaster OX=7227 GN=Max PE=1 SV=1	Max	3	1	285582	226637	289974	261944	304101	270894	271135	249285	284764	240542	298529	259549	298254	265851	290737	248011	264310	228448
SJPG0121385.001	sp|P91679|PEPT1_DROME	Peptide transporter family 1 OS=Drosophila melanogaster OX=7227 GN=yin PE=1 SV=2	yin	4	2	120371	118509	116352	109059	110767	126200	120862	110224	111927	117901	113294	121269	113901	102288	113165	125188	117922	105591
SJPG0119871.001	sp|P91685|GRM_DROME	Metabotropic glutamate receptor OS=Drosophila melanogaster OX=7227 GN=mGluR PE=1 SV=2	mGluR	6	5	227211	241125	212814	217573	249481	232189	200131	228293	218220	265679	232788	235131	249806	238769	279284	212509	234700	225068
SJPG0116656.001	sp|P91875|RPA1_DROME	DNA-directed RNA polymerase I subunit RPA1 OS=Drosophila melanogaster OX=7227 GN=RpI1 PE=1 SV=2	RpI1	26	12	223507	196965	229763	243867	232594	240857	226072	216253	192608	209524	236931	225996	233436	242253	244462	210859	203407	202540
SJPG0115238.001	sp|P91891|MO25_DROME	Protein Mo25 OS=Drosophila melanogaster OX=7227 GN=Mo25 PE=2 SV=2	Mo25	137	18	3.40351e+06	3.32504e+06	3.40595e+06	3.46895e+06	3.41517e+06	3.35484e+06	3.40544e+06	3.42741e+06	3.20065e+06	3.2512e+06	3.49376e+06	3.41686e+06	3.40913e+06	3.50166e+06	3.50667e+06	3.17156e+06	3.20377e+06	3.32018e+06
SJPG0100128.001	sp|P91926|AP2A_DROME	AP-2 complex subunit alpha OS=Drosophila melanogaster OX=7227 GN=AP-2alpha PE=1 SV=1	AP-2alpha	181	34	3.75165e+06	3.55592e+06	3.88828e+06	3.73213e+06	3.78671e+06	3.99554e+06	3.72718e+06	3.78628e+06	3.67379e+06	3.90352e+06	3.7696e+06	3.86707e+06	3.84201e+06	3.85827e+06	3.64644e+06	3.57834e+06	3.56411e+06	3.43901e+06
SJPG0114966.001	sp|P91927|LETM1_DROME	Mitochondrial proton/calcium exchanger protein OS=Drosophila melanogaster OX=7227 GN=Letm1 PE=2 SV=2	Letm1	224	49	4.7884e+06	5.36197e+06	4.75579e+06	4.90998e+06	4.92053e+06	4.92699e+06	4.97023e+06	4.9668e+06	5.17031e+06	4.97397e+06	4.58374e+06	4.88201e+06	4.57521e+06	4.55308e+06	4.5848e+06	5.08375e+06	5.11351e+06	5.05915e+06
SJPG0115214.001	sp|P91928|MIC60_DROME	MICOS complex subunit Mic60 OS=Drosophila melanogaster OX=7227 GN=Mitofilin PE=1 SV=4	Mitofilin	405	47	1.99966e+07	2.2166e+07	1.84956e+07	1.86895e+07	2.08127e+07	1.9534e+07	1.97744e+07	1.97886e+07	2.20661e+07	2.21619e+07	1.91448e+07	2.00128e+07	1.99725e+07	1.93819e+07	2.08453e+07	1.98107e+07	2.20081e+07	2.00633e+07
SJPG0115383.001	sp|P91929|NDUAA_DROME	NADH dehydrogenase [ubiquinone] 1 alpha subcomplex subunit 10, mitochondrial OS=Drosophila melanogaster OX=7227 GN=ND-42 PE=2 SV=2	ND-42	300	23	7.47432e+06	8.04149e+06	6.93599e+06	7.19519e+06	7.96009e+06	7.36975e+06	7.54756e+06	7.79335e+06	8.12446e+06	8.09014e+06	7.04927e+06	7.3686e+06	7.33564e+06	8.04493e+06	8.13176e+06	7.31966e+06	8.25988e+06	7.50802e+06
SJPG0116978.001	sp|P91931|DCAM_DROME	S-adenosylmethionine decarboxylase proenzyme OS=Drosophila melanogaster OX=7227 GN=SamDC PE=2 SV=1	SamDC	17	7	238797	282020	235682	229388	219702	219138	257345	246036	265591	233296	204600	239981	228204	221529	211433	249070	229587	253756
SJPG0117761.001	sp|P91938|TRXR1_DROME	Thioredoxin reductase 1, mitochondrial OS=Drosophila melanogaster OX=7227 GN=Trxr-1 PE=1 SV=2	Trxr-1	142	21	6.9517e+06	6.81259e+06	7.37147e+06	7.02987e+06	6.53961e+06	6.79211e+06	6.33081e+06	6.49845e+06	6.60935e+06	6.25796e+06	6.65129e+06	6.56962e+06	6.51831e+06	6.66132e+06	6.00173e+06	7.01876e+06	6.43152e+06	6.15104e+06
SJPG0111478.001	sp|P92029|DNJ60_DROME	DnaJ-like protein 60 OS=Drosophila melanogaster OX=7227 GN=DnaJ-60 PE=2 SV=1	DnaJ-60	7	4	135473	150990	121935	120573	147235	142961	121967	136068	159600	161147	117164	140422	131890	139473	141748	133034	145644	135176
SJPG0100013.001	sp|P92177|1433E_DROME	14-3-3 protein epsilon OS=Drosophila melanogaster OX=7227 GN=14-3-3epsilon PE=1 SV=2	14-3-3epsilon	856	30	4.41526e+07	4.36185e+07	4.60551e+07	4.71505e+07	4.52915e+07	4.6982e+07	4.79362e+07	4.71627e+07	4.46428e+07	4.52775e+07	4.63652e+07	4.74269e+07	4.53465e+07	4.6439e+07	4.47585e+07	4.52565e+07	4.5044e+07	4.55947e+07
SJPG0100013.002	sp|P92177-1|1433E_DROME	Isoform D of 14-3-3 protein epsilon OS=Drosophila melanogaster OX=7227 GN=14-3-3epsilon	14-3-3epsilon	851	29	4.41683e+07	4.36701e+07	4.60681e+07	4.71773e+07	4.53001e+07	4.69618e+07	4.79132e+07	4.71589e+07	4.45792e+07	4.52715e+07	4.63796e+07	4.74003e+07	4.53012e+07	4.64913e+07	4.48151e+07	4.52092e+07	4.50386e+07	4.55947e+07
SJPG0100013.003	sp|P92177-2|1433E_DROME	Isoform B of 14-3-3 protein epsilon OS=Drosophila melanogaster OX=7227 GN=14-3-3epsilon	14-3-3epsilon	850	29	4.418e+07	4.3637e+07	4.60488e+07	4.71849e+07	4.53103e+07	4.69648e+07	4.78996e+07	4.71737e+07	4.45683e+07	4.5256e+07	4.63843e+07	4.73874e+07	4.52905e+07	4.64906e+07	4.4855e+07	4.52239e+07	4.50524e+07	4.55911e+07
SJPG0100013.004	sp|P92177-4|1433E_DROME	Isoform C of 14-3-3 protein epsilon OS=Drosophila melanogaster OX=7227 GN=14-3-3epsilon	14-3-3epsilon	849	29	4.417e+07	4.36528e+07	4.60566e+07	4.71826e+07	4.53096e+07	4.69677e+07	4.7913e+07	4.71485e+07	4.45847e+07	4.52689e+07	4.64039e+07	4.73942e+07	4.53029e+07	4.6476e+07	4.48413e+07	4.51933e+07	4.50444e+07	4.55882e+07
SJPG0118661.001	sp|P92208|JNK_DROME	Stress-activated protein kinase JNK OS=Drosophila melanogaster OX=7227 GN=bsk PE=1 SV=1	bsk	33	11	1.46187e+06	1.45665e+06	1.48262e+06	1.4755e+06	1.52445e+06	1.52939e+06	1.57692e+06	1.52501e+06	1.57932e+06	1.55428e+06	1.57087e+06	1.53567e+06	1.46978e+06	1.51347e+06	1.51581e+06	1.48771e+06	1.54038e+06	1.52151e+06
SJPG0106865.001	sp|P98081|DAB_DROME	Protein disabled OS=Drosophila melanogaster OX=7227 GN=Dab PE=1 SV=2	Dab	8	8	148458	159001	143936	129298	141001	137123	136955	161540	155768	174585	165329	153857	155640	148415	150513	169980	138060	156518
SJPG0106942.001	sp|P98149|DIF_DROME	Dorsal-related immunity factor Dif OS=Drosophila melanogaster OX=7227 GN=Dif PE=1 SV=2	Dif	12	6	346504	347862	364861	340242	329223	339927	337306	339150	341909	373376	379254	347565	368786	380873	373342	338566	352998	357844
SJPG0120220.001	sp|P98159|NUDEL_DROME	Serine protease nudel OS=Drosophila melanogaster OX=7227 GN=ndl PE=1 SV=2	ndl	2	2	9.2105e+06	2.59155e+07	8.31063e+06	7.64559e+06	1.02654e+07	8.51268e+06	1.20785e+07	1.65178e+07	2.64736e+07	1.95738e+07	9.42001e+06	1.54242e+07	9.48157e+06	6.81102e+06	9.45692e+06	1.52375e+07	1.83392e+07	2.57571e+07
SJPG0106290.001	sp|Q00168|KCC2A_DROME	Calcium/calmodulin-dependent protein kinase type II alpha chain OS=Drosophila melanogaster OX=7227 GN=CaMKII PE=1 SV=1	CaMKII	169	26	4.21854e+06	3.81029e+06	4.39611e+06	4.14924e+06	4.1699e+06	4.33815e+06	4.29658e+06	4.22161e+06	3.99063e+06	4.19825e+06	4.21945e+06	4.33849e+06	4.36562e+06	4.27819e+06	4.08979e+06	4.01152e+06	4.07526e+06	3.90006e+06
SJPG0114931.001	sp|Q00174|LAMA_DROME	Laminin subunit alpha OS=Drosophila melanogaster OX=7227 GN=LanA PE=1 SV=2	LanA	773	122	1.11246e+07	1.09526e+07	1.09982e+07	1.15067e+07	1.17136e+07	1.22352e+07	1.123e+07	1.16593e+07	1.14211e+07	1.21859e+07	1.1638e+07	1.20521e+07	1.17024e+07	1.241e+07	1.15439e+07	1.08697e+07	1.08881e+07	1.09791e+07
SJPG0115159.001	sp|Q00449|MDR49_DROME	Multidrug resistance protein homolog 49 OS=Drosophila melanogaster OX=7227 GN=Mdr49 PE=2 SV=2	Mdr49	14	11	298294	314409	290234	286012	243808	225034	310640	301524	321144	291742	297484	305547	297051	317705	323776	313146	305971	317915
SJPG0117274.001	sp|Q00637|SODM_DROME	Superoxide dismutase [Mn], mitochondrial OS=Drosophila melanogaster OX=7227 GN=Sod2 PE=2 SV=3	Sod2	114	10	2.53782e+07	2.92175e+07	2.32576e+07	2.54817e+07	2.80496e+07	2.60677e+07	2.71286e+07	2.78682e+07	3.09397e+07	2.98858e+07	2.70205e+07	2.88646e+07	2.5692e+07	2.57323e+07	2.84412e+07	2.61358e+07	3.07945e+07	2.98179e+07
SJPG0115161.001	sp|Q00748|MDR65_DROME	Multidrug resistance protein homolog 65 OS=Drosophila melanogaster OX=7227 GN=Mdr65 PE=1 SV=2	Mdr65	63	25	663563	754653	637410	651448	751618	748495	691286	764906	817744	924210	745361	811425	706285	666300	723621	801765	830515	769682
SJPG0118555.001	sp|Q00963|SPTCB_DROME	Spectrin beta chain OS=Drosophila melanogaster OX=7227 GN=beta-Spec PE=1 SV=2	beta-Spec	1091	160	1.65794e+07	1.67904e+07	1.60151e+07	1.61341e+07	1.73555e+07	1.73009e+07	1.66108e+07	1.72223e+07	1.77731e+07	1.87404e+07	1.70212e+07	1.74328e+07	1.69129e+07	1.7016e+07	1.77341e+07	1.61397e+07	1.7384e+07	1.67037e+07
SJPG0106909.001	sp|Q01583|DGK1_DROME	Diacylglycerol kinase 1 OS=Drosophila melanogaster OX=7227 GN=Dgk PE=2 SV=5	Dgk	2	1	63207.2	59518.5	72030.5	60308	73864.7	72104.6	78170	70471.2	55673.1	67356	74040	76145.6	71852.8	71606.4	70757.1	66003.1	72339.9	60119.1
SJPG0116377.001	sp|Q01603|PERO_DROME	Peroxidase OS=Drosophila melanogaster OX=7227 GN=Pxd PE=2 SV=2	Pxd	34	9	1.21903e+06	754768	1.44517e+06	1.33631e+06	1.19916e+06	1.42212e+06	1.07424e+06	1.12789e+06	781777	1.04082e+06	1.23501e+06	1.13365e+06	1.39438e+06	1.39412e+06	1.16397e+06	965132	947189	942976
SJPG0116161.001	sp|Q01604|PGK_DROME	Phosphoglycerate kinase OS=Drosophila melanogaster OX=7227 GN=Pgk PE=2 SV=2	Pgk	523	34	2.65046e+07	3.10865e+07	2.67629e+07	2.66047e+07	2.68531e+07	2.54697e+07	2.73552e+07	2.91812e+07	3.15924e+07	2.79898e+07	2.44879e+07	2.60791e+07	2.57117e+07	2.51935e+07	2.72955e+07	2.95228e+07	3.12093e+07	2.89412e+07
SJPG0118874.001	sp|Q01617|CPO_DROME	Protein couch potato OS=Drosophila melanogaster OX=7227 GN=cpo PE=2 SV=4	cpo	13	5	390617	378755	387982	413564	369455	381039	405513	402522	370188	359307	393678	391766	366742	430543	394820	377976	393696	415906
SJPG0118874.002	sp|Q01617-6|CPO_DROME	Isoform 2 of Protein couch potato OS=Drosophila melanogaster OX=7227 GN=cpo	cpo	15	6	392963	373808	379657	402500	369866	381664	415267	382383	352913	371267	402468	401755	375615	428897	401527	392440	388163	411042
SJPG0120623.001	sp|Q01637|UMPS_DROME	Uridine 5'-monophosphate synthase OS=Drosophila melanogaster OX=7227 GN=r-l PE=2 SV=2	r-l	31	14	1.01067e+06	851425	1.06798e+06	1.03457e+06	995555	1.0397e+06	1.10798e+06	1.07519e+06	1.15176e+06	1.05349e+06	1.13182e+06	1.05266e+06	1.1606e+06	1.17174e+06	1.21145e+06	1.02748e+06	1.14124e+06	1.01155e+06
SJPG0106507.001	sp|Q01819|CONN_DROME	Connectin OS=Drosophila melanogaster OX=7227 GN=Con PE=2 SV=2	Con	7	4	227684	235812	210577	213356	251067	264371	253352	236248	262697	279136	244333	253284	239722	232124	249981	224087	254090	245974
SJPG0119577.001	sp|Q01989|MYS9_DROME	Myosin heavy chain 95F OS=Drosophila melanogaster OX=7227 GN=jar PE=2 SV=4	jar	165	50	1.75661e+06	1.87228e+06	1.7982e+06	1.77193e+06	1.84112e+06	1.81795e+06	1.85517e+06	1.86099e+06	1.90607e+06	1.84023e+06	1.78404e+06	1.83739e+06	1.86964e+06	1.84788e+06	1.82125e+06	1.82426e+06	1.8472e+06	1.83941e+06
SJPG0116521.001	sp|Q02427|RBP1_DROME	RNA-binding protein 1 OS=Drosophila melanogaster OX=7227 GN=Rbp1 PE=2 SV=3	Rbp1	34	6	843430	742497	857976	898421	914017	973472	846894	821815	776742	837053	949726	920733	956917	943292	924811	782852	805635	907049
SJPG0119517.001	sp|Q02645|HTS_DROME	Protein hu-li tai shao OS=Drosophila melanogaster OX=7227 GN=hts PE=1 SV=2	hts	345	40	8.05437e+06	8.14733e+06	8.33914e+06	8.28803e+06	8.35136e+06	9.00516e+06	8.44059e+06	8.62836e+06	8.43839e+06	8.70037e+06	8.3782e+06	8.68639e+06	8.34826e+06	8.23302e+06	7.77199e+06	8.38338e+06	8.14648e+06	8.13208e+06
SJPG0119517.002	sp|Q02645-2|HTS_DROME	Isoform B of Protein hu-li tai shao OS=Drosophila melanogaster OX=7227 GN=hts	hts	346	41	8.05409e+06	8.14999e+06	8.34329e+06	8.29093e+06	8.34908e+06	9.00617e+06	8.4426e+06	8.6296e+06	8.44066e+06	8.69733e+06	8.37612e+06	8.68889e+06	8.34447e+06	8.22949e+06	7.76259e+06	8.38669e+06	8.14557e+06	8.13611e+06
SJPG0119517.003	sp|Q02645-3|HTS_DROME	Isoform C of Protein hu-li tai shao OS=Drosophila melanogaster OX=7227 GN=hts	hts	255	30	8.07976e+06	8.07078e+06	8.23129e+06	8.18355e+06	8.3687e+06	8.98353e+06	8.4053e+06	8.56374e+06	8.38884e+06	8.84894e+06	8.40749e+06	8.70505e+06	8.48039e+06	8.31199e+06	7.84109e+06	8.48846e+06	8.09858e+06	8.02463e+06
SJPG0119150.001	sp|Q02748|IF4A_DROME	Eukaryotic initiation factor 4A OS=Drosophila melanogaster OX=7227 GN=eIF4A PE=1 SV=3	eIF4A	387	32	2.64166e+07	2.19127e+07	2.92328e+07	2.81541e+07	2.42705e+07	2.56398e+07	2.5922e+07	2.37407e+07	1.98079e+07	2.05782e+07	2.62524e+07	2.41436e+07	2.47145e+07	2.56804e+07	2.34056e+07	2.28793e+07	2.09742e+07	2.29263e+07
SJPG0106541.001	sp|Q02910|CPN_DROME	Calphotin OS=Drosophila melanogaster OX=7227 GN=Cpn PE=2 SV=2	Cpn	5	2	466221	543713	428057	453954	434648	529118	306451	332199	249061	343164	263983	428792	446909	336219	393268	422208	284282	324698
SJPG0116512.001	sp|Q02926|RB97D_DROME	Ribonucleoprotein RB97D OS=Drosophila melanogaster OX=7227 GN=Rb97D PE=2 SV=1	Rb97D	40	13	654610	567281	667118	712376	782082	733138	693992	663654	539044	667012	793651	710710	690622	723689	764741	617632	628837	651997
SJPG0118708.001	sp|Q03017|CACT_DROME	NF-kappa-B inhibitor cactus OS=Drosophila melanogaster OX=7227 GN=cact PE=1 SV=2	cact	28	9	680909	614842	725106	655774	677492	680721	646329	645805	622672	655460	731878	691789	709668	734567	765881	624176	661432	641523
SJPG0116216.001	sp|Q03042|KGP1_DROME	cGMP-dependent protein kinase, isozyme 1 OS=Drosophila melanogaster OX=7227 GN=Pkg21D PE=1 SV=2	Pkg21D	10	9	217195	248331	225682	221903	220943	208962	236283	229182	241628	235926	220455	241440	239242	217091	229424	239867	233534	229452
SJPG0119309.001	sp|Q03043|KGP24_DROME	cGMP-dependent protein kinase, isozyme 2 forms cD4/T1/T3A/T3B OS=Drosophila melanogaster OX=7227 GN=for PE=1 SV=3	for	102	28	3.6152e+06	3.86855e+06	3.43611e+06	3.37773e+06	3.46428e+06	3.42625e+06	3.2647e+06	3.72337e+06	3.93196e+06	3.87788e+06	3.46055e+06	3.37111e+06	3.74056e+06	3.85879e+06	3.81444e+06	3.42168e+06	3.65658e+06	3.48904e+06
SJPG0116739.001	sp|Q03334|RS13_DROME	40S ribosomal protein S13 OS=Drosophila melanogaster OX=7227 GN=RpS13 PE=1 SV=3	RpS13	170	10	3.50484e+07	2.85055e+07	4.0148e+07	3.91164e+07	3.13857e+07	3.39505e+07	3.33363e+07	3.01087e+07	2.49409e+07	2.6258e+07	3.46573e+07	3.32162e+07	3.16545e+07	3.36775e+07	2.8988e+07	3.29326e+07	2.72575e+07	3.14014e+07
SJPG0114929.001	sp|Q03427|LAMC_DROME	Lamin-C OS=Drosophila melanogaster OX=7227 GN=LamC PE=1 SV=2	LamC	350	51	8.37709e+06	8.16482e+06	8.56125e+06	8.38479e+06	8.36673e+06	8.41395e+06	7.9124e+06	7.83445e+06	7.98486e+06	8.37399e+06	8.60911e+06	8.23063e+06	8.57986e+06	8.52917e+06	8.46822e+06	7.78187e+06	7.8348e+06	7.72347e+06
SJPG0120889.010	sp|Q03720-10|SLO_DROME	Isoform E of Calcium-activated potassium channel slowpoke OS=Drosophila melanogaster OX=7227 GN=slo	slo	3	3	92959	74774.8	67111.5	78811.3	78492.8	70489.8	56575.9	62707.3	63171.1	78012.7	73105.6	77713.7	69832.4	79984.7	79926.1	78025.6	67589.8	68112
SJPG0106643.001	sp|Q03751|DNJC5_DROME	DnaJ homolog subfamily C member 5 homolog OS=Drosophila melanogaster OX=7227 GN=Csp PE=1 SV=1	Csp	9	3	189745	182774	144973	143887	190046	162394	156625	181125	188556	226696	176071	173568	192337	177593	210730	171234	190747	155172
SJPG0120269.001	sp|Q04047|NONA_DROME	Protein no-on-transient A OS=Drosophila melanogaster OX=7227 GN=nonA PE=1 SV=2	nonA	81	25	1.29764e+06	1.09249e+06	1.33838e+06	1.3087e+06	1.25721e+06	1.28997e+06	1.18564e+06	1.11157e+06	1.02353e+06	1.20016e+06	1.38542e+06	1.264e+06	1.26682e+06	1.30058e+06	1.29458e+06	1.16328e+06	1.13642e+06	1.12932e+06
SJPG0120758.001	sp|Q04164|SAS_DROME	Putative epidermal cell surface receptor OS=Drosophila melanogaster OX=7227 GN=sas PE=2 SV=2	sas	38	17	888604	803620	964159	975977	865446	989015	922133	903508	765462	867937	1.01114e+06	954358	933311	918820	909637	875102	819039	859953
SJPG0115602.001	sp|Q04448|MTDC_DROME	Bifunctional methylenetetrahydrofolate dehydrogenase/cyclohydrolase, mitochondrial OS=Drosophila melanogaster OX=7227 GN=Nmdmc PE=2 SV=2	Nmdmc	34	11	1.27144e+06	1.17223e+06	1.25778e+06	1.31698e+06	1.36408e+06	1.29291e+06	1.37467e+06	1.24368e+06	1.2801e+06	1.28365e+06	1.40598e+06	1.2886e+06	1.40056e+06	1.38756e+06	1.43401e+06	1.26818e+06	1.32817e+06	1.25042e+06
SJPG0120881.001	sp|Q04499|PROD_DROME	Proline dehydrogenase 1, mitochondrial OS=Drosophila melanogaster OX=7227 GN=slgA PE=2 SV=2	slgA	272	55	1.10627e+07	1.19152e+07	1.03598e+07	1.04148e+07	1.1679e+07	1.13163e+07	1.11304e+07	1.16394e+07	1.22234e+07	1.24504e+07	1.06391e+07	1.12603e+07	1.09992e+07	1.08352e+07	1.2039e+07	1.08615e+07	1.21899e+07	1.06552e+07
SJPG0120881.002	sp|Q04499-2|PROD_DROME	Isoform A of Proline dehydrogenase 1, mitochondrial OS=Drosophila melanogaster OX=7227 GN=slgA	slgA	269	56	1.10037e+07	1.1826e+07	1.03655e+07	1.04045e+07	1.1737e+07	1.13871e+07	1.11408e+07	1.16765e+07	1.21542e+07	1.2503e+07	1.06451e+07	1.12958e+07	1.10285e+07	1.08779e+07	1.19997e+07	1.08477e+07	1.21632e+07	1.06114e+07
SJPG0111815.001	sp|Q04688|ELG_DROME	DNA-binding protein Ets97D OS=Drosophila melanogaster OX=7227 GN=Ets97D PE=1 SV=2	Ets97D	2	1	125561	119089	121051	127974	146481	128212	136822	139124	120231	125811	132212	138136	142384	134851	147460	118188	106664	131003
SJPG0111885.001	sp|Q04691|FBP1_DROME	Fat-body protein 1 OS=Drosophila melanogaster OX=7227 GN=Fbp1 PE=2 SV=2	Fbp1	952	89	1.58078e+07	7.54786e+06	1.95158e+07	1.66927e+07	2.58474e+06	2.85039e+06	1.01707e+07	1.58497e+07	6.0798e+06	1.9373e+06	2.19653e+07	5.88383e+06	1.28676e+07	1.81694e+07	7.71493e+06	1.11224e+07	2.76502e+06	1.2564e+07
SJPG0117393.001	sp|Q05344|SSRP1_DROME	FACT complex subunit Ssrp1 OS=Drosophila melanogaster OX=7227 GN=Ssrp PE=1 SV=2	Ssrp	26	12	394370	354719	419174	428675	415839	423577	407410	391190	360786	392741	445698	406497	427447	455459	415081	371506	365356	381955
SJPG0116248.001	sp|Q05547|PP13_DROME	Serine/threonine-protein phosphatase alpha-3 isoform OS=Drosophila melanogaster OX=7227 GN=Pp1-13C PE=1 SV=1	Pp1-13C	59	13	3.66372e+06	3.05334e+06	3.64691e+06	3.66902e+06	3.59154e+06	3.71627e+06	3.37366e+06	3.32158e+06	3.00505e+06	3.40283e+06	3.80008e+06	3.41734e+06	3.62259e+06	3.80902e+06	3.87914e+06	3.26444e+06	3.29659e+06	3.03187e+06
SJPG0120492.001	sp|Q05652|KPEL_DROME	Serine/threonine-protein kinase pelle OS=Drosophila melanogaster OX=7227 GN=pll PE=1 SV=1	pll	3	2	205200	220941	213124	199734	182676	184454	183258	187645	183806	192697	185567	187907	192973	191332	197808	191740	195972	205258
SJPG0114385.001	sp|Q05733|DCHS_DROME	Histidine decarboxylase OS=Drosophila melanogaster OX=7227 GN=Hdc PE=2 SV=2	Hdc	3	3	67372.6	45616.4	57575.6	46912	85653.1	59343.4	71775.2	49706.2	79815.4	76663	72614.8	59268.8	63658.1	64432.4	74463.8	67788.5	79545.4	57402.4
SJPG0114433.001	sp|Q05783|HMGD_DROME	High mobility group protein D OS=Drosophila melanogaster OX=7227 GN=HmgD PE=1 SV=1	HmgD	32	5	1.52413e+06	1.24121e+06	1.68035e+06	1.51932e+06	1.57151e+06	1.68663e+06	1.30103e+06	1.3132e+06	1.27817e+06	1.22845e+06	1.54663e+06	1.41349e+06	1.61448e+06	1.6029e+06	1.61412e+06	1.10072e+06	1.33211e+06	1.28392e+06
SJPG0100158.001	sp|Q05825|ATPB_DROME	ATP synthase subunit beta, mitochondrial OS=Drosophila melanogaster OX=7227 GN=ATPsynbeta PE=1 SV=3	ATPsynbeta	2001	37	6.29408e+07	6.87045e+07	5.8193e+07	5.96233e+07	6.54712e+07	6.12305e+07	6.20382e+07	6.34828e+07	6.67743e+07	6.48526e+07	5.76749e+07	5.94225e+07	6.07336e+07	6.15951e+07	6.7717e+07	6.22332e+07	6.82179e+07	6.25844e+07
SJPG0117217.001	sp|Q05856|RSMB_DROME	Small nuclear ribonucleoprotein-associated protein B OS=Drosophila melanogaster OX=7227 GN=SmB PE=1 SV=1	SmB	28	5	1.52391e+06	1.09907e+06	1.52634e+06	1.43451e+06	1.38886e+06	1.43674e+06	1.23284e+06	1.20907e+06	1.07981e+06	1.25731e+06	1.55496e+06	1.32516e+06	1.36006e+06	1.47333e+06	1.42849e+06	1.22111e+06	1.16644e+06	1.13549e+06
SJPG0117626.001	sp|Q05913|T2FA_DROME	General transcription factor IIF subunit 1 OS=Drosophila melanogaster OX=7227 GN=TfIIFalpha PE=1 SV=3	TfIIFalpha	9	7	197527	206943	197755	226579	209618	227463	199028	198452	177685	204986	189225	214835	226696	219093	198930	238353	195001	207908
SJPG0116766.001	sp|Q06559|RS3_DROME	40S ribosomal protein S3 OS=Drosophila melanogaster OX=7227 GN=RpS3 PE=1 SV=1	RpS3	380	29	3.88196e+07	3.0628e+07	4.39186e+07	4.27119e+07	3.44103e+07	3.68939e+07	3.65429e+07	3.29295e+07	2.72519e+07	2.86036e+07	3.97125e+07	3.60711e+07	3.59793e+07	3.84018e+07	3.29857e+07	3.71048e+07	3.04553e+07	3.41082e+07
SJPG0100391.001	sp|Q06849|ARL2_DROME	ADP-ribosylation factor-like protein 2 OS=Drosophila melanogaster OX=7227 GN=Arl2 PE=2 SV=2	Arl2	10	2	516026	472151	505917	459085	516935	475320	478442	466206	413918	518441	613235	541268	529709	548187	597798	472222	484958	493753
SJPG0114434.001	sp|Q06943|HMGZ_DROME	High mobility group protein Z OS=Drosophila melanogaster OX=7227 GN=HmgZ PE=1 SV=1	HmgZ	94	7	1.19943e+07	9.91256e+06	1.22937e+07	1.15954e+07	1.30008e+07	1.27899e+07	1.12271e+07	1.12478e+07	1.23739e+07	1.11458e+07	1.28516e+07	1.12975e+07	1.37356e+07	1.32862e+07	1.38703e+07	9.73665e+06	1.24216e+07	1.14075e+07
SJPG0112283.001	sp|Q07093|GCYH_DROME	Head-specific guanylate cyclase OS=Drosophila melanogaster OX=7227 GN=Gycalpha99B PE=2 SV=2	Gycalpha99B	23	10	413755	402814	415435	403741	458578	438726	426434	425776	433098	460448	451125	459095	451106	447500	490877	402823	458545	403533
SJPG0120636.001	sp|Q07152|IMDH_DROME	Inosine-5'-monophosphate dehydrogenase OS=Drosophila melanogaster OX=7227 GN=ras PE=1 SV=1	ras	45	15	1.51967e+06	1.30935e+06	1.78786e+06	1.71897e+06	1.33655e+06	1.5217e+06	1.52617e+06	1.46918e+06	1.26363e+06	1.14702e+06	1.47805e+06	1.43935e+06	1.41311e+06	1.43926e+06	1.20219e+06	1.45584e+06	1.16883e+06	1.32939e+06
SJPG0112066.001	sp|Q07171|GELS_DROME	Gelsolin OS=Drosophila melanogaster OX=7227 GN=Gel PE=1 SV=2	Gel	120	23	4.36078e+06	4.3711e+06	4.79439e+06	4.68924e+06	3.94443e+06	4.32373e+06	4.25103e+06	4.47506e+06	4.2024e+06	3.5702e+06	4.18821e+06	4.06012e+06	4.30368e+06	4.55511e+06	3.74093e+06	4.50413e+06	3.9225e+06	4.34955e+06
SJPG0112066.002	sp|Q07171-2|GELS_DROME	Isoform 2 of Gelsolin OS=Drosophila melanogaster OX=7227 GN=Gel	Gel	117	23	4.24066e+06	4.37825e+06	4.71201e+06	4.62143e+06	3.92725e+06	4.28904e+06	4.29537e+06	4.46639e+06	4.31223e+06	3.61839e+06	4.18931e+06	4.08922e+06	4.32298e+06	4.49106e+06	3.75828e+06	4.46357e+06	3.98516e+06	4.41009e+06
SJPG0116652.001	sp|Q07327|ROP_DROME	Protein ROP OS=Drosophila melanogaster OX=7227 GN=Rop PE=2 SV=2	Rop	198	37	4.47564e+06	4.51453e+06	4.38587e+06	4.35407e+06	4.76436e+06	4.87885e+06	4.74966e+06	4.92866e+06	4.888e+06	5.09213e+06	4.58727e+06	4.94507e+06	4.57907e+06	4.60254e+06	4.65996e+06	4.45376e+06	4.63126e+06	4.52819e+06
SJPG0119075.001	sp|Q08012|GRAP_DROME	Protein enhancer of sevenless 2B OS=Drosophila melanogaster OX=7227 GN=drk PE=1 SV=1	drk	59	14	1.44673e+06	1.28326e+06	1.48464e+06	1.50729e+06	1.41513e+06	1.4382e+06	1.41825e+06	1.43795e+06	1.33644e+06	1.35972e+06	1.64485e+06	1.41706e+06	1.52347e+06	1.59862e+06	1.528e+06	1.28124e+06	1.37314e+06	1.41957e+06
SJPG0120980.001	sp|Q08473|SQD_DROME	RNA-binding protein squid OS=Drosophila melanogaster OX=7227 GN=sqd PE=1 SV=3	sqd	57	11	6.13811e+06	5.52346e+06	6.6615e+06	6.87905e+06	5.93655e+06	6.576e+06	6.50511e+06	6.03155e+06	5.68593e+06	6.03428e+06	6.75047e+06	6.82523e+06	6.26137e+06	6.25649e+06	5.51388e+06	6.47798e+06	5.57643e+06	5.95723e+06
SJPG0117744.001	sp|Q08605|GAGA_DROME	Transcription factor GAGA OS=Drosophila melanogaster OX=7227 GN=Trl PE=1 SV=2	Trl	5	3	193318	156881	247941	205735	166229	233052	154874	154064	134457	141935	165548	166216	188061	189436	138051	185007	127880	130918
SJPG0115026.001	sp|Q08694|LYSB_DROME	Lysozyme B OS=Drosophila melanogaster OX=7227 GN=LysB PE=2 SV=2	LysB	18	5	1.2153e+06	1.46158e+06	1.43459e+06	2.04252e+06	2.47802e+06	2.68938e+06	2.24638e+06	1.80179e+06	1.74927e+06	1.92683e+06	1.56875e+06	1.82782e+06	1.24179e+06	1.25537e+06	1.20555e+06	1.85821e+06	2.15122e+06	1.97919e+06
SJPG0114588.001	sp|Q09024|IMPL2_DROME	Neural/ectodermal development factor IMP-L2 OS=Drosophila melanogaster OX=7227 GN=ImpL2 PE=1 SV=4	ImpL2	7	5	215340	260285	202972	171312	201309	175048	239608	254348	276632	348931	255474	280291	193893	168034	205054	234593	280908	271078
SJPG0119487.001	sp|Q09101|HIG_DROME	Locomotion-related protein Hikaru genki OS=Drosophila melanogaster OX=7227 GN=hig PE=1 SV=2	hig	4	2	297167	319536	286401	332919	328080	370917	322896	348603	313328	353950	301199	361585	344287	338242	298359	340478	313701	323222
SJPG0120643.001	sp|Q09103|DGK2_DROME	Eye-specific diacylglycerol kinase OS=Drosophila melanogaster OX=7227 GN=rdgA PE=2 SV=2	rdgA	109	26	1.83547e+06	1.82558e+06	1.71169e+06	1.73e+06	1.94978e+06	1.95241e+06	1.74909e+06	1.84323e+06	1.89473e+06	2.12515e+06	1.75892e+06	2.00924e+06	1.49637e+06	1.43854e+06	1.49945e+06	1.79623e+06	1.95603e+06	1.83779e+06
SJPG0120643.003	sp|Q09103-3|DGK2_DROME	Isoform B of Eye-specific diacylglycerol kinase OS=Drosophila melanogaster OX=7227 GN=rdgA	rdgA	118	30	1.82881e+06	1.8307e+06	1.69975e+06	1.72011e+06	1.95066e+06	1.94624e+06	1.75142e+06	1.85104e+06	1.91444e+06	2.14039e+06	1.75805e+06	2.01098e+06	1.48996e+06	1.42941e+06	1.48743e+06	1.80636e+06	1.96248e+06	1.84268e+06
SJPG0117921.001	sp|Q09332|UGGG_DROME	UDP-glucose:glycoprotein glucosyltransferase OS=Drosophila melanogaster OX=7227 GN=Uggt PE=1 SV=2	Uggt	114	38	1.93721e+06	1.76976e+06	2.00295e+06	2.03526e+06	1.88665e+06	1.89982e+06	2.01214e+06	1.8499e+06	1.73726e+06	1.70987e+06	2.0249e+06	1.98112e+06	1.9317e+06	2.08812e+06	1.90469e+06	1.93482e+06	1.75091e+06	1.85478e+06
SJPG0117335.001	sp|Q0E8C8|SP77B_DROME	Serine protease inhibitor 77Ba OS=Drosophila melanogaster OX=7227 GN=Spn77Ba PE=2 SV=1	Spn77Ba	38	12	1.59793e+06	1.60712e+06	1.57724e+06	1.70485e+06	1.54713e+06	1.6325e+06	1.37458e+06	1.62165e+06	1.5624e+06	1.53583e+06	1.67584e+06	1.47232e+06	1.53381e+06	1.51268e+06	1.437e+06	1.47096e+06	1.41898e+06	1.48004e+06
SJPG0114412.001	sp|Q0E908|HIL_DROME	Hillarin OS=Drosophila melanogaster OX=7227 GN=Hil PE=1 SV=1	Hil	33	13	262099	246122	266320	187932	193029	206841	255485	266070	237767	279091	285880	273180	282028	287886	291604	255580	248093	250956
SJPG0119135.001	sp|Q0E940|EIF3B_DROME	Eukaryotic translation initiation factor 3 subunit B OS=Drosophila melanogaster OX=7227 GN=eIF3b PE=1 SV=1	eIF3b	120	30	4.93088e+06	4.06229e+06	5.38173e+06	5.38815e+06	4.55984e+06	4.82045e+06	5.00113e+06	4.56352e+06	3.96762e+06	3.84606e+06	5.04715e+06	4.62537e+06	4.82626e+06	5.00706e+06	4.54856e+06	4.77909e+06	4.13232e+06	4.64277e+06
SJPG0116736.001	sp|Q0E9B6|RS11_DROME	40S ribosomal protein S11 OS=Drosophila melanogaster OX=7227 GN=RpS11 PE=1 SV=1	RpS11	175	16	1.84493e+07	1.63976e+07	1.98591e+07	1.98244e+07	1.6753e+07	1.74102e+07	1.78181e+07	1.62813e+07	1.37831e+07	1.43264e+07	1.83454e+07	1.85824e+07	1.66881e+07	1.80307e+07	1.64184e+07	1.70705e+07	1.53547e+07	1.77864e+07
SJPG0115613.001	sp|Q0E9G3|KTU_DROME	Protein kintoun OS=Drosophila melanogaster OX=7227 GN=Nop17l PE=1 SV=1	Nop17l	7	4	316954	305252	316727	335387	329621	329350	327560	301568	286498	323706	343982	329133	339322	311715	333280	303615	337988	317205
SJPG0117570.001	sp|Q0KHQ5|TAO_DROME	Serine/threonine-protein kinase Tao OS=Drosophila melanogaster OX=7227 GN=Tao PE=1 SV=1	Tao	20	13	562232	507929	567440	577596	556137	565879	551626	557148	502439	558922	596323	566380	587384	596299	619946	509902	529583	541202
SJPG0111508.001	sp|Q0KHT7|DAPKR_DROME	Death-associated protein kinase related OS=Drosophila melanogaster OX=7227 GN=Drak PE=1 SV=2	Drak	8	1	421873	415063	438242	390606	408221	444699	375965	376089	406310	431920	382928	429021	300511	277876	290462	381047	428189	335683
SJPG0114912.001	sp|Q0KHU5|PCAT_DROME	Lysophosphatidylcholine acyltransferase OS=Drosophila melanogaster OX=7227 GN=LPCAT PE=2 SV=1	LPCAT	10	5	228278	231055	231248	224169	239738	223435	233700	224212	245990	244468	235110	234872	239774	240114	241774	242079	248242	216518
SJPG0120016.001	sp|Q0KHY3|MESH_DROME	Protein mesh OS=Drosophila melanogaster OX=7227 GN=mesh PE=1 SV=2	mesh	89	30	1.06906e+06	1.13989e+06	941457	980999	1.12799e+06	1.06452e+06	947961	1.02708e+06	1.16878e+06	1.29875e+06	1.0601e+06	1.16977e+06	1.13375e+06	1.08959e+06	1.24507e+06	862059	1.04484e+06	940595
SJPG0106066.001	sp|Q0KIA2|Y9801_DROME	PP2C-like domain-containing protein CG9801 OS=Drosophila melanogaster OX=7227 GN=CG9801 PE=2 SV=1	CG9801	6	3	99585.1	100938	101747	105154	96641.6	111788	107191	105413	96482.5	106171	103167	104471	107609	110752	116500	108144	103287	109180
SJPG0104746.001	sp|Q0KIC3|Y3427_DROME	Uncharacterized protein CG43427 OS=Drosophila melanogaster OX=7227 GN=CG43427 PE=2 SV=1	CG43427	19	8	338495	332626	331740	341212	369703	368817	350589	324284	327279	351617	378554	365320	363692	361263	404436	276958	349367	337630
SJPG0100341.001	sp|Q10714|ACE_DROME	Angiotensin-converting enzyme OS=Drosophila melanogaster OX=7227 GN=Ance PE=1 SV=3	Ance	107	21	6.12053e+06	6.68417e+06	6.44301e+06	7.30324e+06	6.03029e+06	6.70463e+06	6.37875e+06	7.41261e+06	7.29795e+06	6.48654e+06	8.33864e+06	6.59825e+06	6.95984e+06	7.24766e+06	6.37216e+06	6.42724e+06	6.81003e+06	7.51925e+06
SJPG0106307.001	sp|Q11002|CANA_DROME	Calpain-A OS=Drosophila melanogaster OX=7227 GN=CalpA PE=1 SV=2	CalpA	78	28	2.36791e+06	2.31131e+06	2.335e+06	2.27567e+06	2.37431e+06	2.3392e+06	2.34172e+06	2.36022e+06	2.29815e+06	2.46871e+06	2.37316e+06	2.37506e+06	2.42292e+06	2.45025e+06	2.46462e+06	2.13187e+06	2.28688e+06	2.21309e+06
SJPG0105865.001	sp|Q1LZ08|WDR48_DROME	WD repeat-containing protein 48 homolog OS=Drosophila melanogaster OX=7227 GN=CG9062 PE=2 SV=1	CG9062	9	7	168131	180605	177859	183269	182147	189904	192048	185314	186013	188872	185457	191529	185764	185992	209276	184960	188290	190208
SJPG0115776.001	sp|Q23970|PBP6_DROME	Pheromone-binding protein-related protein 6 OS=Drosophila melanogaster OX=7227 GN=Obp83b PE=1 SV=2	Obp83b	4	4	45218.2	70979.8	21109.9	23080.1	64050.6	71105	53866.3	53589.2	93869.4	70742.4	61647	28593.8	61848	52880.8	71299.3	82287.3	111391	84652
SJPG0115356.001	sp|Q23978|MY31D_DROME	Unconventional myosin ID OS=Drosophila melanogaster OX=7227 GN=Myo31DF PE=1 SV=1	Myo31DF	147	50	1.39164e+06	1.37223e+06	1.35454e+06	1.37771e+06	1.43241e+06	1.43249e+06	1.33685e+06	1.39859e+06	1.44265e+06	1.48884e+06	1.43341e+06	1.4623e+06	1.37541e+06	1.37134e+06	1.41008e+06	1.28531e+06	1.36403e+06	1.34481e+06
SJPG0115357.001	sp|Q23979|MY61F_DROME	Unconventional myosin IC OS=Drosophila melanogaster OX=7227 GN=Myo61F PE=1 SV=3	Myo61F	159	43	3.26077e+06	3.7374e+06	2.76394e+06	2.55356e+06	3.22206e+06	2.99959e+06	2.82084e+06	3.03184e+06	3.60312e+06	3.78802e+06	2.66084e+06	3.38049e+06	2.86717e+06	2.65166e+06	3.14112e+06	2.96336e+06	3.35399e+06	3.22494e+06
SJPG0111711.001	sp|Q23982|PEB2_DROME	Ejaculatory bulb-specific protein 2 OS=Drosophila melanogaster OX=7227 GN=EbpII PE=2 SV=2	EbpII	79	3	1.4484e+07	3.24112e+07	9.49594e+06	8.03648e+06	1.33207e+07	1.45972e+07	1.23894e+07	2.37144e+07	2.58599e+07	2.63911e+07	1.18574e+07	1.65983e+07	1.19245e+07	8.99853e+06	1.15035e+07	1.67363e+07	2.0159e+07	1.74021e+07
SJPG0118254.001	sp|Q23983|SNAP_DROME	Alpha-soluble NSF attachment protein OS=Drosophila melanogaster OX=7227 GN=alphaSnap PE=1 SV=1	alphaSnap	105	19	5.98566e+06	5.67613e+06	5.69918e+06	6.05713e+06	6.37719e+06	6.34449e+06	6.3958e+06	6.38445e+06	6.23301e+06	6.79588e+06	6.17028e+06	6.61802e+06	6.27421e+06	6.41143e+06	6.46922e+06	6.09076e+06	6.1264e+06	5.85079e+06
SJPG0120619.001	sp|Q23989|QUAI_DROME	Villin-like protein quail OS=Drosophila melanogaster OX=7227 GN=qua PE=2 SV=2	qua	11	9	251533	241510	259056	282117	294479	290605	290881	267315	234866	269842	262347	278618	256002	274238	285524	259126	254844	289368
SJPG0114558.001	sp|Q23997|C5210_DROME	Imaginal disk growth factor 6 OS=Drosophila melanogaster OX=7227 GN=Idgf6 PE=1 SV=2	Idgf6	214	24	9.24283e+06	8.51771e+06	9.957e+06	8.88335e+06	7.45156e+06	8.28868e+06	7.76453e+06	8.56218e+06	7.53856e+06	7.26956e+06	8.97398e+06	7.9022e+06	8.24296e+06	9.49249e+06	7.64016e+06	8.05078e+06	7.15919e+06	8.27489e+06
SJPG0119548.001	sp|Q24008|INAD_DROME	Inactivation-no-after-potential D protein OS=Drosophila melanogaster OX=7227 GN=inaD PE=1 SV=2	inaD	139	32	2.36304e+06	2.62717e+06	2.21326e+06	2.21181e+06	2.53532e+06	2.60287e+06	2.37606e+06	2.50682e+06	2.65742e+06	2.94571e+06	2.34312e+06	2.71322e+06	1.987e+06	1.9358e+06	1.99011e+06	2.39974e+06	2.59311e+06	2.46602e+06
SJPG0119294.001	sp|Q24020|FLII_DROME	Protein flightless-1 OS=Drosophila melanogaster OX=7227 GN=fliI PE=2 SV=1	fliI	32	16	363632	345073	369065	371116	351840	373742	345789	356323	326936	347615	406662	370034	368410	419579	378656	350010	340758	349807
SJPG0120288.001	sp|Q24046|ATPB1_DROME	Sodium/potassium-transporting ATPase subunit beta-1 OS=Drosophila melanogaster OX=7227 GN=nrv1 PE=1 SV=2	nrv1	162	16	1.50757e+07	1.73979e+07	1.28207e+07	1.24386e+07	1.49891e+07	1.36227e+07	1.3677e+07	1.48351e+07	1.78244e+07	1.74255e+07	1.3046e+07	1.43437e+07	1.44097e+07	1.34982e+07	1.62461e+07	1.52289e+07	1.68472e+07	1.47868e+07
SJPG0120289.001	sp|Q24048|ATPB2_DROME	Sodium/potassium-transporting ATPase subunit beta-2 OS=Drosophila melanogaster OX=7227 GN=nrv2 PE=1 SV=2	nrv2	189	18	1.27924e+07	1.37364e+07	1.18666e+07	1.1907e+07	1.37531e+07	1.34654e+07	1.32759e+07	1.39017e+07	1.54617e+07	1.6357e+07	1.26858e+07	1.45825e+07	1.37062e+07	1.32458e+07	1.3685e+07	1.42656e+07	1.47961e+07	1.29414e+07
SJPG0120289.002	sp|Q24048-2|ATPB2_DROME	Isoform 2.1 of Sodium/potassium-transporting ATPase subunit beta-2 OS=Drosophila melanogaster OX=7227 GN=nrv2	nrv2	180	17	1.28855e+07	1.37721e+07	1.18854e+07	1.18779e+07	1.38716e+07	1.33781e+07	1.32193e+07	1.3869e+07	1.5403e+07	1.61825e+07	1.27735e+07	1.44709e+07	1.36993e+07	1.32523e+07	1.39007e+07	1.42063e+07	1.47632e+07	1.2963e+07
SJPG0114509.001	sp|Q24093|ABHD2_DROME	Abhydrolase domain-containing protein 2 OS=Drosophila melanogaster OX=7227 GN=Hydr2 PE=2 SV=2	Hydr2	2	2	58691	39919.8	39245.8	34623.2	43923.6	35139.6	31210	40582.6	38092.6	47478.4	37160.8	51220.7	44769.8	47769.6	61707.5	31719	34712.4	43365.4
SJPG0118956.001	sp|Q24114|DALY_DROME	Division abnormally delayed protein OS=Drosophila melanogaster OX=7227 GN=dally PE=1 SV=1	dally	20	7	977045	879922	842799	877413	1.00086e+06	929416	908249	970715	948126	1.04023e+06	1.02455e+06	873799	940451	916511	1.08657e+06	855335	911918	839558
SJPG0118897.001	sp|Q24117|DYL1_DROME	Dynein light chain 1, cytoplasmic OS=Drosophila melanogaster OX=7227 GN=ctp PE=1 SV=1	ctp	72	8	5.63324e+06	5.53153e+06	5.7949e+06	6.2381e+06	6.41119e+06	6.66443e+06	6.52406e+06	6.20917e+06	5.83809e+06	6.57978e+06	6.2373e+06	6.48859e+06	6.23747e+06	6.03239e+06	6.27515e+06	5.8761e+06	6.30673e+06	6.15187e+06
SJPG0118724.001	sp|Q24120|CAPU_DROME	Protein cappuccino OS=Drosophila melanogaster OX=7227 GN=capu PE=1 SV=2	capu	3	3	78098.6	81997.8	84722.2	73148.2	78054.4	75424.6	77568.1	66636.9	69331.5	82404	84632.5	78909.2	75378.5	80866.2	75536.6	66452.6	76423	88294.8
SJPG0111477.001	sp|Q24133|DNAJ1_DROME	DnaJ protein homolog 1 OS=Drosophila melanogaster OX=7227 GN=DnaJ-1 PE=1 SV=3	DnaJ-1	65	16	1.1457e+06	1.04332e+06	1.22459e+06	1.28599e+06	1.20836e+06	1.25985e+06	1.32524e+06	1.28762e+06	1.07897e+06	1.12642e+06	1.32263e+06	1.28931e+06	1.20263e+06	1.22454e+06	1.12547e+06	1.12984e+06	1.09283e+06	1.17806e+06
SJPG0117508.001	sp|Q24134|NELFD_DROME	Negative elongation factor D OS=Drosophila melanogaster OX=7227 GN=TH1 PE=1 SV=2	TH1	9	5	102423	112440	107460	101972	107362	109404	101973	102851	114357	107477	102777	115063	114010	108746	106779	106567	103804	115519
SJPG0117162.001	sp|Q24145|SHARK_DROME	Tyrosine-protein kinase Shark OS=Drosophila melanogaster OX=7227 GN=Shark PE=1 SV=2	Shark	13	8	389251	350674	403776	390440	371880	355963	362025	367311	333466	342774	403732	352634	373623	398809	412088	358693	377686	375281
SJPG0117402.001	sp|Q24151|STAT_DROME	Signal transducer and transcription activator OS=Drosophila melanogaster OX=7227 GN=Stat92E PE=1 SV=1	Stat92E	40	19	729679	637215	767917	702337	670413	662064	663794	657423	606380	640498	745013	661409	676868	721189	685860	663961	664851	678376
SJPG0117402.002	sp|Q24151-2|STAT_DROME	Isoform C of Signal transducer and transcription activator OS=Drosophila melanogaster OX=7227 GN=Stat92E	Stat92E	41	19	724993	639187	766189	697380	663039	654103	659567	663344	609348	641589	741881	666023	682270	728864	692883	662377	660669	681042
SJPG0116695.001	sp|Q24154|RL29_DROME	60S ribosomal protein L29 OS=Drosophila melanogaster OX=7227 GN=RpL29 PE=1 SV=1	RpL29	63	6	3.34428e+06	2.91423e+06	4.11218e+06	3.99826e+06	3.08233e+06	3.56889e+06	3.81109e+06	3.21239e+06	2.67515e+06	2.55314e+06	3.3324e+06	3.52939e+06	3.01631e+06	3.10684e+06	2.64459e+06	3.04396e+06	2.66066e+06	3.06433e+06
SJPG0116294.001	sp|Q24178|PSA72_DROME	Proteasome subunit alpha type-7-1A OS=Drosophila melanogaster OX=7227 GN=Prosalpha4T1 PE=2 SV=2	Prosalpha4T1	15	3	4.99414e+06	4.63088e+06	5.1998e+06	5.27942e+06	4.83247e+06	5.04094e+06	4.58439e+06	4.94164e+06	4.62557e+06	4.68862e+06	5.63724e+06	4.90355e+06	5.51128e+06	5.60344e+06	5.15967e+06	5.24516e+06	4.64084e+06	4.83041e+06
SJPG0117208.001	sp|Q24179|SLY1_DROME	Protein sly1 homolog OS=Drosophila melanogaster OX=7227 GN=Slh PE=2 SV=4	Slh	52	20	1.34053e+06	1.32998e+06	1.37408e+06	1.38556e+06	1.29064e+06	1.38793e+06	1.41784e+06	1.28764e+06	1.23106e+06	1.23145e+06	1.26214e+06	1.37483e+06	1.31656e+06	1.34935e+06	1.26917e+06	1.38663e+06	1.22137e+06	1.35288e+06
SJPG0106889.001	sp|Q24180|DEAF1_DROME	Deformed epidermal autoregulatory factor 1 OS=Drosophila melanogaster OX=7227 GN=Deaf1 PE=1 SV=1	Deaf1	7	4	308433	296759	302675	277758	256736	299129	248785	256674	224268	251984	252770	272072	255428	245066	262842	233494	230121	237580
SJPG0119507.001	sp|Q24185|HOOK_DROME	Protein hook OS=Drosophila melanogaster OX=7227 GN=hook PE=1 SV=2	hook	57	23	798381	787517	794449	780652	767683	742503	787280	770509	751402	787156	836160	754248	830892	836630	861656	790848	777332	799663
SJPG0116770.001	sp|Q24186|RS5A_DROME	40S ribosomal protein S5a OS=Drosophila melanogaster OX=7227 GN=RpS5a PE=1 SV=1	RpS5a	138	13	9.76252e+06	7.71833e+06	1.20659e+07	1.16322e+07	8.28045e+06	1.02034e+07	9.4477e+06	8.63415e+06	6.51373e+06	6.76411e+06	9.09721e+06	9.28224e+06	8.69347e+06	9.66296e+06	6.89767e+06	9.78321e+06	6.92472e+06	7.96079e+06
SJPG0116617.001	sp|Q24192|RHOL_DROME	Ras-like GTP-binding protein RhoL OS=Drosophila melanogaster OX=7227 GN=RhoL PE=2 SV=1	RhoL	33	6	482976	505647	500945	446197	482551	499334	499165	510653	599000	574320	479751	558501	509984	463552	449355	533064	525123	470503
SJPG0118610.001	sp|Q24207|BOULE_DROME	Protein boule OS=Drosophila melanogaster OX=7227 GN=bol PE=1 SV=1	bol	34	7	1.60152e+06	1.13768e+06	1.65375e+06	1.76111e+06	1.50447e+06	1.57185e+06	1.44643e+06	1.39298e+06	993812	1.1946e+06	1.74813e+06	1.42392e+06	1.42545e+06	1.56133e+06	1.48829e+06	1.3833e+06	1.18387e+06	1.26368e+06
SJPG0119133.001	sp|Q24208|IF2G_DROME	Eukaryotic translation initiation factor 2 subunit 3 OS=Drosophila melanogaster OX=7227 GN=eIF2gamma PE=2 SV=1	eIF2gamma	176	24	4.96533e+06	4.27237e+06	5.68757e+06	5.38512e+06	4.59434e+06	4.96994e+06	4.96719e+06	4.69249e+06	4.10449e+06	3.98275e+06	5.07643e+06	4.83589e+06	4.73752e+06	4.84295e+06	4.16537e+06	4.99769e+06	4.08745e+06	4.5594e+06
SJPG0101001.001	sp|Q24210|CSKP_DROME	Peripheral plasma membrane protein CASK OS=Drosophila melanogaster OX=7227 GN=CASK PE=1 SV=4	CASK	45	21	866316	829963	792248	829761	889862	894083	857616	870442	872866	944750	872132	899028	895230	905966	942323	802064	890897	837108
SJPG0101001.002	sp|Q24210-2|CSKP_DROME	Isoform A of Peripheral plasma membrane protein CASK OS=Drosophila melanogaster OX=7227 GN=CASK	CASK	21	11	468134	430888	405945	414368	452791	442892	406558	405551	423538	468765	483244	442126	467623	477390	518582	431457	478769	430127
SJPG0121031.001	sp|Q24211|STNA_DROME	Protein stoned-A OS=Drosophila melanogaster OX=7227 GN=stnA PE=1 SV=3	stnA	37	17	631671	668805	579932	580591	668103	655999	673729	667043	756600	778070	644084	708255	684949	661335	683124	652015	694301	642575
SJPG0121032.001	sp|Q24212|STNB_DROME	Protein stoned-B OS=Drosophila melanogaster OX=7227 GN=stnB PE=1 SV=4	stnB	52	15	970373	934235	937332	939083	1.02477e+06	1.09516e+06	1.01778e+06	1.02169e+06	1.03796e+06	1.14561e+06	986816	1.04559e+06	1.03365e+06	1.06085e+06	1.03491e+06	942565	1.02616e+06	907187
SJPG0106321.001	sp|Q24214|CANB2_DROME	Calcineurin subunit B type 2 OS=Drosophila melanogaster OX=7227 GN=CanB2 PE=1 SV=2	CanB2	22	9	839448	745041	950338	959945	907064	1.1071e+06	803273	973988	797545	893808	780039	832355	871701	906047	768234	822935	818260	772663
SJPG0100321.001	sp|Q24238|APH4_DROME	Alkaline phosphatase 4 OS=Drosophila melanogaster OX=7227 GN=Alp4 PE=2 SV=3	Alp4	102	23	1.45414e+06	2.08619e+06	1.18323e+06	1.15498e+06	1.47606e+06	1.20493e+06	2.05694e+06	2.01064e+06	3.19412e+06	2.40284e+06	1.49239e+06	1.81983e+06	1.79403e+06	1.42022e+06	1.92452e+06	1.90328e+06	2.54821e+06	2.42217e+06
SJPG0121062.010	sp|Q24246-10|DYIN_DROME	Isoform 4 of Cytoplasmic dynein 1 intermediate chain OS=Drosophila melanogaster OX=7227 GN=sw	sw	32	11	1.23583e+06	1.21515e+06	1.31652e+06	1.31714e+06	1.24831e+06	1.21534e+06	1.26521e+06	1.22342e+06	1.20961e+06	1.22004e+06	1.37186e+06	1.3127e+06	1.32304e+06	1.27871e+06	1.25848e+06	1.26535e+06	1.21568e+06	1.29396e+06
SJPG0120020.001	sp|Q24247|ITA1_DROME	Integrin alpha-PS1 OS=Drosophila melanogaster OX=7227 GN=mew PE=1 SV=2	mew	26	15	472616	465802	487662	500419	486901	488965	469908	475665	457991	504095	480099	495144	520490	516208	531060	460246	472179	452973
SJPG0100152.001	sp|Q24251|ATP5H_DROME	ATP synthase subunit d, mitochondrial OS=Drosophila melanogaster OX=7227 GN=ATPsynD PE=2 SV=2	ATPsynD	290	18	4.58253e+07	5.49311e+07	4.41854e+07	4.61896e+07	4.78346e+07	4.87538e+07	5.12637e+07	5.10838e+07	5.54023e+07	5.1207e+07	3.97022e+07	4.774e+07	4.54959e+07	4.40938e+07	4.22988e+07	5.35881e+07	5.23292e+07	4.97856e+07
SJPG0106285.001	sp|Q24270|CAC1D_DROME	Voltage-dependent calcium channel type D subunit alpha-1 OS=Drosophila melanogaster OX=7227 GN=Ca-alpha1D PE=1 SV=2	Ca-alpha1D	19	11	413599	398828	388433	418512	445159	454563	420349	409395	427876	442588	393320	415995	403466	414792	420796	422717	401918	404339
SJPG0106370.001	sp|Q24276|CDC37_DROME	Hsp90 co-chaperone Cdc37 OS=Drosophila melanogaster OX=7227 GN=Cdc37 PE=1 SV=1	Cdc37	61	17	1.57832e+06	1.42766e+06	1.73488e+06	1.82864e+06	1.64624e+06	1.78356e+06	1.69422e+06	1.65387e+06	1.36459e+06	1.48319e+06	1.75058e+06	1.65491e+06	1.62766e+06	1.68006e+06	1.53304e+06	1.62076e+06	1.43087e+06	1.57753e+06
SJPG0119086.001	sp|Q24292|DS_DROME	Protein dachsous OS=Drosophila melanogaster OX=7227 GN=ds PE=1 SV=3	ds	2	2	36941.5	24950	43886.1	43856.4	42666.7	37708.2	33143.4	35798.4	38813	30892.8	44621.2	43323.3	47785	41759	37188	32592.9	34913.3	31457.8
SJPG0117222.001	sp|Q24297|RUXF_DROME	Small nuclear ribonucleoprotein F OS=Drosophila melanogaster OX=7227 GN=SmF PE=1 SV=2	SmF	13	4	200383	155186	183122	190117	169471	179265	173133	149525	160461	187988	216927	180805	183187	202312	205218	178858	165612	159343
SJPG0120830.001	sp|Q24298|CADE_DROME	DE-cadherin OS=Drosophila melanogaster OX=7227 GN=shg PE=1 SV=2	shg	47	20	614287	569591	625238	644538	627932	647072	589377	610746	579589	636529	678070	627050	623183	651119	617990	606294	589063	579369
SJPG0106933.001	sp|Q24307|DIAP2_DROME	Death-associated inhibitor of apoptosis 2 OS=Drosophila melanogaster OX=7227 GN=Diap2 PE=1 SV=3	Diap2	10	6	594729	527950	503193	516417	553929	559530	502683	531616	514250	594172	580758	528411	612806	627144	671947	473698	620838	553014
SJPG0106657.001	sp|Q24311|CUL1_DROME	Cullin homolog 1 OS=Drosophila melanogaster OX=7227 GN=Cul1 PE=1 SV=2	Cul1	50	20	1.30827e+06	1.15673e+06	1.42826e+06	1.44123e+06	1.39878e+06	1.39483e+06	1.42978e+06	1.33627e+06	1.16621e+06	1.2558e+06	1.49373e+06	1.32578e+06	1.31422e+06	1.39469e+06	1.36268e+06	1.28869e+06	1.2787e+06	1.29742e+06
SJPG0119036.001	sp|Q24314|VPS18_DROME	Vacuolar protein sorting-associated protein 18 homolog OS=Drosophila melanogaster OX=7227 GN=dor PE=1 SV=3	dor	27	15	337323	325701	368415	342642	338490	346076	371246	355504	348122	319423	355537	337683	346401	354771	344680	327599	332961	339382
SJPG0111495.001	sp|Q24318|TFDP_DROME	Transcription factor Dp OS=Drosophila melanogaster OX=7227 GN=Dp PE=1 SV=2	Dp	2	2	184781	176756	171745	187986	210414	191373	170531	175368	168316	184313	191664	184043	213325	191446	210569	160712	171359	177481
SJPG0115919.001	sp|Q24319|OST48_DROME	Dolichyl-diphosphooligosaccharide--protein glycosyltransferase 48 kDa subunit OS=Drosophila melanogaster OX=7227 GN=Ost48 PE=2 SV=2	Ost48	112	18	3.29368e+06	2.98608e+06	3.14163e+06	3.29222e+06	3.29509e+06	3.23203e+06	3.32881e+06	3.00348e+06	2.80786e+06	3.06223e+06	3.41796e+06	3.50978e+06	3.3381e+06	3.62082e+06	3.43241e+06	3.26291e+06	3.06441e+06	3.22416e+06
SJPG0117065.001	sp|Q24322|SEM1A_DROME	Semaphorin-1A OS=Drosophila melanogaster OX=7227 GN=Sema1a PE=1 SV=3	Sema1a	3	3	49648	47122.4	57842.9	53974.2	56086.5	57391.8	55493.3	57188.6	43767.4	53126.6	55549.4	52817.9	54088.9	47188.8	47361.3	59529	47211.6	50505.8
SJPG0117067.001	sp|Q24323|SEM2A_DROME	Semaphorin-2A OS=Drosophila melanogaster OX=7227 GN=Sema2a PE=1 SV=2	Sema2a	4	3	104309	96702.2	108320	103360	120091	104477	111343	103306	102597	109245	134758	114415	110669	115641	114471	112682	105987	101227
SJPG0111540.001	sp|Q24324|DSOR1_DROME	Dual specificity mitogen-activated protein kinase kinase dSOR1 OS=Drosophila melanogaster OX=7227 GN=Dsor1 PE=1 SV=2	Dsor1	27	9	1.05938e+06	1.01986e+06	1.04461e+06	1.02579e+06	1.05145e+06	1.04125e+06	936376	934869	946110	1.02693e+06	1.07243e+06	1.09991e+06	1.10573e+06	1.06357e+06	1.18903e+06	917543	1.01628e+06	1.03239e+06
SJPG0117546.001	sp|Q24325|TAF2_DROME	Transcription initiation factor TFIID subunit 2 OS=Drosophila melanogaster OX=7227 GN=Taf2 PE=1 SV=2	Taf2	6	5	130632	134935	124726	149641	141694	140412	132127	136499	113534	143621	138146	142050	147055	164594	142498	139469	130872	127435
SJPG0119109.001	sp|Q24337|ER_DROME	Protein enhancer of rudimentary OS=Drosophila melanogaster OX=7227 GN=e(r) PE=1 SV=1	e	6	1	228972	206418	272450	254341	212300	256115	276663	224839	216666	201229	240726	250926	246741	213825	164942	269713	193111	204048
SJPG0114697.001	sp|Q24368|ISWI_DROME	Chromatin-remodeling complex ATPase chain Iswi OS=Drosophila melanogaster OX=7227 GN=Iswi PE=1 SV=1	Iswi	68	26	419684	343486	430846	427530	415927	448531	407121	403335	367053	402059	439724	414145	437225	463573	439499	400324	372169	362131
SJPG0114926.001	sp|Q24372|LACH_DROME	Lachesin OS=Drosophila melanogaster OX=7227 GN=Lac PE=1 SV=2	Lac	70	12	2.23848e+06	2.00293e+06	2.45028e+06	2.40155e+06	2.33478e+06	2.60662e+06	2.43749e+06	2.39022e+06	2.22973e+06	2.39123e+06	2.46209e+06	2.52284e+06	2.47802e+06	2.61698e+06	2.3667e+06	2.45045e+06	2.31252e+06	2.28833e+06
SJPG0115021.001	sp|Q24388|LSP2_DROME	Larval serum protein 2 OS=Drosophila melanogaster OX=7227 GN=Lsp2 PE=2 SV=2	Lsp2	578	34	3.5176e+07	2.61023e+07	5.49387e+07	3.04938e+07	7.48541e+06	6.70586e+06	2.36894e+07	2.25811e+07	1.07943e+07	4.84455e+06	3.266e+07	1.9979e+07	2.4375e+07	2.51984e+07	1.96942e+07	3.35907e+07	1.10895e+07	2.82765e+07
SJPG0115229.001	sp|Q24400|MLP2_DROME	Muscle LIM protein Mlp84B OS=Drosophila melanogaster OX=7227 GN=Mlp84B PE=1 SV=1	Mlp84B	176	26	1.99268e+07	1.9864e+07	1.95515e+07	1.96874e+07	2.09933e+07	2.07322e+07	1.9678e+07	2.17556e+07	2.21306e+07	2.34722e+07	2.29006e+07	2.09677e+07	2.09816e+07	2.05713e+07	2.16287e+07	2.11415e+07	2.12342e+07	2.05296e+07
SJPG0100150.001	sp|Q24407|ATP5J_DROME	ATP synthase-coupling factor 6, mitochondrial OS=Drosophila melanogaster OX=7227 GN=ATPsynCF6 PE=3 SV=1	ATPsynCF6	75	8	3.79765e+07	4.53275e+07	3.55706e+07	3.58578e+07	3.91044e+07	3.80525e+07	4.10399e+07	4.11237e+07	4.80709e+07	4.25705e+07	3.36901e+07	3.83922e+07	3.80983e+07	3.51415e+07	3.55473e+07	4.36725e+07	4.46897e+07	4.15191e+07
SJPG0115600.001	sp|Q24418|NMDA1_DROME	Glutamate [NMDA] receptor subunit 1 OS=Drosophila melanogaster OX=7227 GN=Nmdar1 PE=1 SV=1	Nmdar1	7	5	80961.6	71948.7	77202.2	82858.5	94659.5	95256.1	82654.9	82078.4	81907	87368.9	80673	89855.6	94902.2	91732.5	93304.5	76688	81133.6	81608.4
SJPG0100157.001	sp|Q24439|ATPO_DROME	ATP synthase subunit O, mitochondrial OS=Drosophila melanogaster OX=7227 GN=ATPsynO PE=2 SV=2	ATPsynO	514	23	6.75764e+07	7.74853e+07	6.63527e+07	6.81078e+07	7.04436e+07	7.04237e+07	7.21066e+07	7.43508e+07	7.84928e+07	7.33149e+07	6.07247e+07	6.83377e+07	6.56671e+07	6.46902e+07	6.39585e+07	6.93473e+07	7.39173e+07	6.82886e+07
SJPG0118242.001	sp|Q24451|MAN2_DROME	Alpha-mannosidase 2 OS=Drosophila melanogaster OX=7227 GN=alpha-Man-IIa PE=1 SV=2	alpha-Man-IIa	21	11	265988	247334	265517	275296	295113	273244	275730	251892	257373	260196	280183	282840	287116	282899	303623	257868	276803	281671
SJPG0116516.001	sp|Q24472|RBF_DROME	Retinoblastoma family protein OS=Drosophila melanogaster OX=7227 GN=Rbf PE=1 SV=2	Rbf	8	6	459768	497038	489056	470104	457941	474008	491277	467267	465239	464696	461211	479683	488033	441810	423146	430406	452442	493675
SJPG0106533.001	sp|Q24478|CP190_DROME	Centrosome-associated zinc finger protein CP190 OS=Drosophila melanogaster OX=7227 GN=Cp190 PE=1 SV=2	Cp190	73	31	1.0276e+06	902929	1.09501e+06	1.07837e+06	1.04428e+06	1.14484e+06	979689	977164	946393	996692	1.0286e+06	1.04523e+06	1.04489e+06	1.06276e+06	955994	985622	872493	896969
SJPG0116830.001	sp|Q24491|RX21_DROME	RNA-binding protein Rsf1 OS=Drosophila melanogaster OX=7227 GN=Rsf1 PE=1 SV=1	Rsf1	18	7	812000	582121	852756	831630	766714	848904	689886	581502	573806	644681	832342	699881	744447	781192	715138	765307	649759	619535
SJPG0116655.001	sp|Q24492|RFA1_DROME	Replication protein A 70 kDa DNA-binding subunit OS=Drosophila melanogaster OX=7227 GN=RpA-70 PE=1 SV=1	RpA-70	20	11	763851	757097	797695	824010	746951	761724	829724	806710	789045	799353	843819	819932	822263	794362	763842	798931	752903	734265
SJPG0116846.001	sp|Q24498|RYR_DROME	Ryanodine receptor OS=Drosophila melanogaster OX=7227 GN=RyR PE=1 SV=3	RyR	938	208	7.80535e+06	7.42763e+06	7.45611e+06	7.72705e+06	8.32172e+06	8.13452e+06	7.37362e+06	7.78122e+06	7.88841e+06	8.14574e+06	7.60041e+06	7.77248e+06	7.63097e+06	7.83283e+06	8.2211e+06	7.56619e+06	8.19389e+06	7.77907e+06
SJPG0116846.002	sp|Q24498-3|RYR_DROME	Isoform B of Ryanodine receptor OS=Drosophila melanogaster OX=7227 GN=RyR	RyR	940	209	7.80466e+06	7.42988e+06	7.45736e+06	7.72794e+06	8.3245e+06	8.1348e+06	7.37428e+06	7.78107e+06	7.88926e+06	8.14493e+06	7.60163e+06	7.77313e+06	7.62944e+06	7.83166e+06	8.21793e+06	7.56678e+06	8.19258e+06	7.77617e+06
SJPG0116846.003	sp|Q24498-4|RYR_DROME	Isoform C of Ryanodine receptor OS=Drosophila melanogaster OX=7227 GN=RyR	RyR	940	208	7.80714e+06	7.42633e+06	7.45851e+06	7.73061e+06	8.31768e+06	8.1364e+06	7.37074e+06	7.78675e+06	7.88003e+06	8.15137e+06	7.59894e+06	7.77285e+06	7.62805e+06	7.83796e+06	8.21218e+06	7.57142e+06	8.19382e+06	7.7771e+06
SJPG0117484.001	sp|Q24509|STX5_DROME	Syntaxin-5 OS=Drosophila melanogaster OX=7227 GN=Syx5 PE=2 SV=2	Syx5	22	7	310558	322432	307894	312679	307586	316950	310479	298725	278262	300350	286851	330321	310615	337995	311536	322775	291020	320812
SJPG0118673.001	sp|Q24522|BUN1_DROME	Protein bunched, class 1/class 3/D/E isoforms OS=Drosophila melanogaster OX=7227 GN=bun PE=2 SV=2	bun	12	5	175734	165379	157713	179576	177109	183141	172408	174936	154151	191610	177803	186973	184170	188924	182415	178452	160710	174144
SJPG0118673.005	sp|Q24523|BUN2_DROME	Protein bunched, class 2/F/G isoform OS=Drosophila melanogaster OX=7227 GN=bun PE=2 SV=4	bun	25	10	200972	214474	206367	206376	205067	203529	219503	212891	206720	208724	210137	214828	207220	203891	191783	213174	206539	211649
SJPG0120909.001	sp|Q24524|SING_DROME	Protein singed OS=Drosophila melanogaster OX=7227 GN=sn PE=1 SV=1	sn	37	14	788461	582022	957164	940697	738813	864062	752466	768145	547155	594172	938256	755750	856095	940819	766460	753905	605157	661098
SJPG0117390.001	sp|Q24536|SSL_DROME	Suppressor-of-stellate-like protein OS=Drosophila melanogaster OX=7227 GN=Ssl PE=2 SV=1	Ssl	9	3	167619	144252	196280	188145	157692	168977	165754	146621	106852	150572	186522	153755	167875	168213	180679	131374	144523	149394
SJPG0111541.001	sp|Q24537|HMG2_DROME	High mobility group protein DSP1 OS=Drosophila melanogaster OX=7227 GN=Dsp1 PE=2 SV=1	Dsp1	22	6	709773	625424	739730	695565	741461	769418	716229	715187	679060	747784	768262	746690	727694	766019	795457	651877	702463	663831
SJPG0117463.001	sp|Q24546|SYN_DROME	Synapsin OS=Drosophila melanogaster OX=7227 GN=Syn PE=1 SV=2	Syn	70	21	3.21007e+06	3.39232e+06	3.22812e+06	3.28724e+06	3.53768e+06	3.90505e+06	3.73544e+06	3.86081e+06	3.98367e+06	4.32517e+06	3.52445e+06	4.00474e+06	3.73746e+06	3.42333e+06	3.36056e+06	3.5501e+06	3.54836e+06	3.36946e+06
SJPG0117482.001	sp|Q24547|STX1A_DROME	Syntaxin-1A OS=Drosophila melanogaster OX=7227 GN=Syx1A PE=1 SV=1	Syx1A	55	12	5.16519e+06	5.04574e+06	4.86886e+06	4.92665e+06	5.20299e+06	5.75594e+06	5.19506e+06	5.67915e+06	5.65399e+06	6.26875e+06	5.04569e+06	5.87812e+06	5.52877e+06	5.06717e+06	5.22642e+06	4.95786e+06	5.37118e+06	5.00872e+06
SJPG0118569.001	sp|Q24560|TBB1_DROME	Tubulin beta-1 chain OS=Drosophila melanogaster OX=7227 GN=betaTub56D PE=1 SV=2	betaTub56D	867	43	2.86775e+07	2.46294e+07	3.10468e+07	3.02188e+07	2.87612e+07	3.01566e+07	2.81469e+07	2.81254e+07	2.54903e+07	2.77369e+07	3.16001e+07	2.85093e+07	2.84467e+07	2.9613e+07	2.86108e+07	2.73994e+07	2.58563e+07	2.54758e+07
SJPG0117863.001	sp|Q24562|U2AF2_DROME	Splicing factor U2AF 50 kDa subunit OS=Drosophila melanogaster OX=7227 GN=U2af50 PE=1 SV=1	U2af50	15	6	416869	337467	437099	424153	422029	417325	430872	393955	377721	372794	441449	405175	440432	411334	400874	363027	405170	385588
SJPG0115175.001	sp|Q24564|MERH_DROME	Moesin/ezrin/radixin homolog 2 OS=Drosophila melanogaster OX=7227 GN=Mer PE=1 SV=1	Mer	5	3	122223	101243	115006	112772	112256	113259	101888	110632	92454.2	109446	120673	111633	114955	125776	123419	98300.7	104835	100153
SJPG0106302.001	sp|Q24572|CAF1_DROME	Probable histone-binding protein Caf1 OS=Drosophila melanogaster OX=7227 GN=Caf1 PE=1 SV=1	Caf1	27	11	2.12646e+06	1.85412e+06	2.27266e+06	2.27466e+06	2.18065e+06	2.36128e+06	2.3501e+06	2.15563e+06	1.94843e+06	2.0154e+06	2.2432e+06	2.25365e+06	2.22334e+06	2.28747e+06	2.09377e+06	2.03524e+06	1.93197e+06	1.97738e+06
SJPG0117991.001	sp|Q24574|UBPE_DROME	Ubiquitin carboxyl-terminal hydrolase 47 OS=Drosophila melanogaster OX=7227 GN=Usp47 PE=1 SV=2	Usp47	43	18	849083	583113	938329	929716	804871	885129	837308	741503	567444	636057	944594	825641	824262	871727	822254	773301	701795	735877
SJPG0118025.001	sp|Q24583|VATF1_DROME	V-type proton ATPase subunit F 1 OS=Drosophila melanogaster OX=7227 GN=Vha14-1 PE=1 SV=1	Vha14-1	88	8	3.45289e+06	3.69349e+06	3.18918e+06	3.32436e+06	3.66646e+06	3.29596e+06	3.60958e+06	3.55308e+06	3.90912e+06	3.80207e+06	3.30323e+06	3.66628e+06	3.80916e+06	3.63422e+06	3.68176e+06	3.46591e+06	3.87381e+06	3.66937e+06
SJPG0119508.001	sp|Q24592|JAK_DROME	Tyrosine-protein kinase hopscotch OS=Drosophila melanogaster OX=7227 GN=hop PE=1 SV=2	hop	5	3	164192	140046	164652	152054	162371	161381	149672	140002	129732	149926	174621	152706	163383	164716	156975	121595	138555	139396
SJPG0118137.001	sp|Q24595|XPC_DROME	DNA repair protein complementing XP-C cells homolog OS=Drosophila melanogaster OX=7227 GN=Xpc PE=1 SV=2	Xpc	5	3	123074	168984	133786	131784	125091	144771	146989	123490	140903	158920	129597	158133	138425	115510	120508	119425	138116	116210
SJPG0120814.001	sp|Q26365|ADT_DROME	ADP,ATP carrier protein OS=Drosophila melanogaster OX=7227 GN=sesB PE=2 SV=4	sesB	1310	35	1.33967e+08	1.5566e+08	1.19026e+08	1.19127e+08	1.34912e+08	1.27063e+08	1.24175e+08	1.31103e+08	1.50399e+08	1.50287e+08	1.14638e+08	1.32681e+08	1.26138e+08	1.27502e+08	1.35919e+08	1.36899e+08	1.5008e+08	1.34661e+08
SJPG0106637.001	sp|Q26377|CORZ_DROME	Pro-corazonin OS=Drosophila melanogaster OX=7227 GN=Crz PE=1 SV=2	Crz	3	2	75649.8	74303.7	68632	57475.3	75602.7	74896.1	74751.2	72809.4	82194.1	92067.1	79089.3	83181.2	85833.5	78373.6	91398.8	77330.9	78742.6	71826.8
SJPG0100196.001	sp|Q26416|CUA1_DROME	Adult cuticle protein 1 OS=Drosophila melanogaster OX=7227 GN=Acp1 PE=2 SV=1	Acp1	146	1	452038	415116	449633	435338	510891	521376	583939	475217	463737	511804	376292	520556	443501	470743	466908	472238	494079	445496
SJPG0119041.001	sp|Q26454|MCM4_DROME	DNA replication licensing factor MCM4 OS=Drosophila melanogaster OX=7227 GN=dpa PE=1 SV=2	dpa	5	5	99075.3	73935.1	118914	114677	87821	99438.3	105734	84980.8	73316	74675.8	113637	97279.7	94577.6	107764	89382.5	92410.7	86238.6	89492.4
SJPG0119721.001	sp|Q27237|TID_DROME	Protein tumorous imaginal discs, mitochondrial OS=Drosophila melanogaster OX=7227 GN=l(2)tid PE=1 SV=2	l	73	17	1.79708e+06	1.79418e+06	1.92465e+06	2.11339e+06	2.0024e+06	2.08676e+06	2.15196e+06	1.95806e+06	1.82852e+06	1.83519e+06	1.92051e+06	2.07116e+06	1.82656e+06	1.90748e+06	1.67917e+06	2.11447e+06	1.86736e+06	2.04872e+06
SJPG0114387.001	sp|Q27268|DX39B_DROME	ATP-dependent RNA helicase WM6 OS=Drosophila melanogaster OX=7227 GN=Hel25E PE=1 SV=1	Hel25E	134	23	3.17681e+06	2.59115e+06	3.42611e+06	3.48924e+06	3.26241e+06	3.43388e+06	3.35925e+06	3.13962e+06	2.81387e+06	2.99779e+06	3.62032e+06	3.24883e+06	3.18967e+06	3.37052e+06	3.23673e+06	3.01695e+06	2.94056e+06	2.85489e+06
SJPG0119110.001	sp|Q27272|TAF9_DROME	Transcription initiation factor TFIID subunit 9 OS=Drosophila melanogaster OX=7227 GN=e(y)1 PE=1 SV=1	e	7	5	230627	216144	292374	270950	238665	274742	261591	240264	247552	236955	262179	260465	254765	250654	227069	240440	213716	240922
SJPG0118736.001	sp|Q27294|CAZ_DROME	RNA-binding protein cabeza OS=Drosophila melanogaster OX=7227 GN=caz PE=2 SV=2	caz	22	10	1.00647e+06	961280	1.17178e+06	1.19366e+06	989397	1.15092e+06	1.08348e+06	1.06037e+06	1.00566e+06	1.11195e+06	1.04336e+06	1.17485e+06	1.06854e+06	1.02496e+06	825906	1.22984e+06	922456	1.00553e+06
SJPG0118040.001	sp|Q27331|VATA2_DROME	V-type proton ATPase catalytic subunit A isoform 2 OS=Drosophila melanogaster OX=7227 GN=Vha68-2 PE=1 SV=2	Vha68-2	532	54	1.70133e+07	1.99654e+07	1.63973e+07	1.7448e+07	1.87672e+07	1.79935e+07	1.91451e+07	1.96423e+07	2.2125e+07	2.05109e+07	1.63437e+07	1.94495e+07	1.89727e+07	1.81409e+07	1.73853e+07	1.91787e+07	1.99106e+07	1.95933e+07
SJPG0119718.001	sp|Q27333|NT56_DROME	Lethal(2)neighbour of tid protein OS=Drosophila melanogaster OX=7227 GN=l(2)not PE=1 SV=1	l	8	3	255785	217339	294571	259811	255353	261570	258365	239899	247089	229720	252386	264790	255578	234147	222922	255504	258747	246897
SJPG0118891.001	sp|Q27367|CRQ_DROME	Protein croquemort OS=Drosophila melanogaster OX=7227 GN=crq PE=1 SV=3	crq	15	5	336891	282547	343164	337224	287804	298320	302739	317247	266563	257989	354161	302812	328577	400047	332740	280378	274980	291263
SJPG0118197.001	sp|Q27377|OB10_DROME	Putative odorant-binding protein A10 OS=Drosophila melanogaster OX=7227 GN=a10 PE=2 SV=2	a10	5	3	170073	148488	107421	106442	181551	231920	77898.3	107111	90487.5	109368	189117	87825.2	190487	182403	203564	131235	150260	110929
SJPG0115597.001	sp|Q27415|NLP_DROME	Nucleoplasmin-like protein OS=Drosophila melanogaster OX=7227 GN=Nlp PE=1 SV=1	Nlp	57	6	7.44059e+06	5.88775e+06	7.86685e+06	8.38793e+06	7.12014e+06	7.69183e+06	7.68437e+06	7.04294e+06	6.37159e+06	6.71179e+06	8.24669e+06	7.23854e+06	7.47949e+06	7.81095e+06	7.02648e+06	7.34364e+06	6.42319e+06	6.58227e+06
SJPG0120373.001	sp|Q27421|OSP_DROME	Protein outspread OS=Drosophila melanogaster OX=7227 GN=osp PE=2 SV=5	osp	2	2	316190	345815	330861	326124	285265	305892	344310	318138	342640	339790	356280	315763	348258	347920	311558	328605	319918	334360
SJPG0115618.001	sp|Q27571|NOS_DROME	Nitric oxide synthase OS=Drosophila melanogaster OX=7227 GN=Nos PE=2 SV=3	Nos	3	3	86048.6	101081	93416.4	91624.9	105068	120853	97976.8	87472	95056.4	105960	83306.8	103975	94781.9	87946.9	89378	88657.9	84142.1	78264.6
SJPG0100278.001	sp|Q27580|SAHH_DROME	Adenosylhomocysteinase OS=Drosophila melanogaster OX=7227 GN=Ahcy PE=1 SV=2	Ahcy	179	20	5.69711e+06	5.31323e+06	6.24519e+06	6.27502e+06	4.76093e+06	4.91482e+06	5.80133e+06	5.59786e+06	5.35949e+06	4.39977e+06	5.81241e+06	5.06148e+06	5.42089e+06	5.88786e+06	5.22099e+06	5.7952e+06	5.17288e+06	5.68577e+06
SJPG0106723.001	sp|Q27589|CP4D2_DROME	Cytochrome P450 4d2 OS=Drosophila melanogaster OX=7227 GN=Cyp4d2 PE=2 SV=2	Cyp4d2	25	8	655421	755621	574355	566540	630768	558627	629699	654572	694448	569980	549008	605312	599304	555267	624425	639716	624012	657801
SJPG0106749.001	sp|Q27593|CP6A8_DROME	Cytochrome P450 6a8 OS=Drosophila melanogaster OX=7227 GN=Cyp6a8 PE=2 SV=2	Cyp6a8	27	11	885176	719952	1.08599e+06	909787	738192	811520	852209	949422	974590	649892	869941	782139	969977	920483	865571	898058	844424	809824
SJPG0106751.001	sp|Q27594|CP6A9_DROME	Cytochrome P450 6a9 OS=Drosophila melanogaster OX=7227 GN=Cyp6a9 PE=2 SV=3	Cyp6a9	14	8	804326	825814	755356	848144	896950	845071	843938	910607	998156	937301	943293	879490	972744	969146	1.13042e+06	837731	955151	925718
SJPG0106542.001	sp|Q27597|NCPR_DROME	NADPH--cytochrome P450 reductase OS=Drosophila melanogaster OX=7227 GN=Cpr PE=2 SV=2	Cpr	394	44	1.63623e+07	1.74175e+07	1.46952e+07	1.46491e+07	1.65535e+07	1.57425e+07	1.64583e+07	1.55672e+07	1.59741e+07	1.50818e+07	1.28066e+07	1.67412e+07	1.42691e+07	1.49268e+07	1.45347e+07	1.61582e+07	1.58626e+07	1.63862e+07
SJPG0116277.001	sp|Q27601|PUR1_DROME	Amidophosphoribosyltransferase OS=Drosophila melanogaster OX=7227 GN=Prat PE=1 SV=2	Prat	51	13	3.18888e+06	3.99197e+06	3.09178e+06	2.83738e+06	2.72047e+06	2.47123e+06	3.01844e+06	3.35039e+06	3.83469e+06	2.89315e+06	3.12029e+06	2.82382e+06	3.09918e+06	3.12135e+06	2.97425e+06	3.22833e+06	3.43272e+06	3.43335e+06
SJPG0106729.001	sp|Q27606|CP4E2_DROME	Cytochrome P450 4e2 OS=Drosophila melanogaster OX=7227 GN=Cyp4e2 PE=2 SV=2	Cyp4e2	28	12	1.64716e+06	2.18539e+06	1.79993e+06	1.52688e+06	1.59043e+06	1.52506e+06	1.70489e+06	2.08995e+06	2.35651e+06	1.69917e+06	1.47924e+06	1.57e+06	1.82772e+06	1.70109e+06	1.63042e+06	1.87507e+06	2.04977e+06	1.89234e+06
SJPG0116085.001	sp|Q27869|PIMT_DROME	Protein-L-isoaspartate(D-aspartate) O-methyltransferase OS=Drosophila melanogaster OX=7227 GN=Pcmt PE=1 SV=2	Pcmt	22	9	1.05557e+06	1.26587e+06	1.02513e+06	1.10564e+06	1.0611e+06	1.11404e+06	1.14773e+06	1.21949e+06	1.29235e+06	1.21133e+06	1.04293e+06	1.12029e+06	1.08898e+06	1.15577e+06	1.15909e+06	1.07542e+06	1.16288e+06	1.16491e+06
SJPG0116261.001	sp|Q27884|PPP6_DROME	Serine/threonine-protein phosphatase 6 catalytic subunit OS=Drosophila melanogaster OX=7227 GN=PpV PE=2 SV=1	PpV	22	9	485516	371423	532248	491134	449380	462081	411020	399443	341183	359276	489831	401589	448978	508333	478361	407089	376599	373368
SJPG0116254.001	sp|Q27889|PP2B2_DROME	Serine/threonine-protein phosphatase 2B catalytic subunit 2 OS=Drosophila melanogaster OX=7227 GN=Pp2B-14D PE=1 SV=2	Pp2B-14D	123	21	2.60182e+06	2.58008e+06	2.59507e+06	2.55321e+06	2.67511e+06	2.67627e+06	2.69626e+06	2.68529e+06	2.78311e+06	2.8237e+06	2.58803e+06	2.72617e+06	2.68233e+06	2.65465e+06	2.65882e+06	2.68517e+06	2.69282e+06	2.5637e+06
SJPG0104814.001	sp|Q2PE14|ZCHC8_DROME	Zinc finger CCHC domain-containing protein 8 homolog OS=Drosophila melanogaster OX=7227 GN=CG4622 PE=1 SV=2	CG4622	2	2	68665.1	57177.5	61915.3	61490.5	73511.3	65796.3	70108.5	72561	65322.7	67387.5	71500.8	68820.4	68163.6	67949.3	65125.9	60142.9	70426.4	56727.7
SJPG0121389.001	sp|Q45VV3|YAP1_DROME	Transcriptional coactivator yorkie OS=Drosophila melanogaster OX=7227 GN=yki PE=1 SV=2	yki	3	2	243722	226273	280089	279989	211983	266697	261078	255498	219174	210686	286040	260508	256154	270661	214772	258492	214863	228443
SJPG0115795.001	sp|Q4LBB9|OCTB2_DROME	Octopamine receptor beta-2R OS=Drosophila melanogaster OX=7227 GN=Octbeta2R PE=2 SV=2	Octbeta2R	3	2	57912.7	59338.6	58532	65348.6	62009.2	72591.5	66288.7	74226.5	65642	65201.5	60031.8	64901	57416.6	63840.8	63099.9	57274	65737.5	63704.6
SJPG0119834.001	sp|Q4V516|DRC7_DROME	Coiled-coil domain-containing protein lobo OS=Drosophila melanogaster OX=7227 GN=lobo PE=1 SV=1	lobo	6	5	227904	207922	207777	218007	245075	217687	208445	223907	198225	250099	256575	214052	246642	256072	320199	209812	252689	229089
SJPG0102377.001	sp|Q4V5I9|SDF2A_DROME	Succinate dehydrogenase assembly factor 2-A, mitochondrial OS=Drosophila melanogaster OX=7227 GN=CG14757 PE=2 SV=1	CG14757	5	2	440111	355918	399487	375478	330383	349448	351810	315789	290351	274503	323026	316565	403776	428542	371516	423627	351038	383205
SJPG0117867.001	sp|Q4V6M7|UFSP1_DROME	Probable Ufm1-specific protease 1 OS=Drosophila melanogaster OX=7227 GN=UFSP1 PE=1 SV=1	UFSP1	5	3	121276	116242	144462	126625	137376	140194	118141	125588	109969	108207	116961	110695	121733	142190	143225	124462	106783	117161
SJPG0116496.001	sp|Q4Z8K6|RBP9X_DROME	Ran-binding proteins 9/10 homolog OS=Drosophila melanogaster OX=7227 GN=RanBPM PE=1 SV=1	RanBPM	38	14	854115	741224	909264	859238	824332	873544	851233	811651	769352	723814	852489	821933	802817	853555	845671	756950	756738	804277
SJPG0106501.001	sp|Q59E36|RCOR_DROME	REST corepressor OS=Drosophila melanogaster OX=7227 GN=CoRest PE=1 SV=2	CoRest	20	10	1.17934e+06	950709	1.26547e+06	1.27869e+06	1.15925e+06	1.22907e+06	1.15761e+06	1.13535e+06	945407	1.02527e+06	1.32288e+06	1.19228e+06	1.19546e+06	1.29799e+06	1.18102e+06	1.04733e+06	1.04615e+06	1.05593e+06
SJPG0121103.001	sp|Q5EAK6|ATM_DROME	Serine/threonine-protein kinase ATM OS=Drosophila melanogaster OX=7227 GN=tefu PE=2 SV=1	tefu	11	2	759079	1.61645e+06	721910	905847	1.15704e+06	953275	1.5034e+06	1.51636e+06	1.93767e+06	1.6192e+06	892131	1.46187e+06	1.1279e+06	888244	1.11671e+06	1.20996e+06	1.77711e+06	1.8999e+06
SJPG0103023.001	sp|Q5LJP9|ASND1_DROME	Asparagine synthetase domain-containing protein CG17486 OS=Drosophila melanogaster OX=7227 GN=CG17486 PE=2 SV=2	CG17486	2	2	209511	188699	201927	234685	216363	213686	194118	198552	178750	204558	238783	210482	212526	265110	223607	206190	202934	210447
SJPG0117091.001	sp|Q5LJZ2|SET1_DROME	Histone-lysine N-methyltransferase SETD1 OS=Drosophila melanogaster OX=7227 GN=Set1 PE=1 SV=1	Set1	2	2	105029	96648.5	91771.2	87549.7	89065.9	69119.5	78985.6	88661.5	116131	80105.3	100065	71367.7	98845.2	75230.8	90487.8	77197.9	91193.3	98772
SJPG0120374.001	sp|Q6AWJ9|PTK7_DROME	Tyrosine-protein kinase-like otk OS=Drosophila melanogaster OX=7227 GN=otk PE=1 SV=1	otk	10	7	211116	265998	175155	180591	212841	196038	168061	211369	203706	223528	180502	202439	214066	209015	252740	208519	206311	217745
SJPG0100258.001	sp|Q6AWN0|MTND_DROME	1,2-dihydroxy-3-keto-5-methylthiopentene dioxygenase OS=Drosophila melanogaster OX=7227 GN=Adi1 PE=2 SV=2	Adi1	56	10	868797	1.1279e+06	770785	727905	780586	697072	786362	793538	892975	1.01209e+06	923607	922666	789458	691858	841913	754219	884471	878895
SJPG0111716.001	sp|Q6IDD9|SARM1_DROME	NAD(+) hydrolase sarm1 OS=Drosophila melanogaster OX=7227 GN=Ect4 PE=1 SV=1	Ect4	51	20	391368	390588	385046	380966	378672	392385	368367	365733	365655	377941	371313	384151	369708	401889	396783	364797	375267	388158
SJPG0115670.001	sp|Q6NN40|NTM1_DROME	Alpha N-terminal protein methyltransferase 1 OS=Drosophila melanogaster OX=7227 GN=Ntmt PE=1 SV=1	Ntmt	4	3	75339	78013.5	70174.1	77433	85131.1	75742.7	88910	73290.9	77228.1	80442.6	73397.9	80943	80699.9	77964.3	77676.9	81728	84785.5	88331.8
SJPG0116094.001	sp|Q6NNF2|PDE8_DROME	High affinity cAMP-specific and IBMX-insensitive 3',5'-cyclic phosphodiesterase 8 OS=Drosophila melanogaster OX=7227 GN=Pde8 PE=2 SV=1	Pde8	39	18	553165	565163	547883	531244	583977	554824	548706	561283	599517	601011	555862	570559	600794	554841	597169	526306	598390	545579
SJPG0116094.004	sp|Q6NNF2-4|PDE8_DROME	Isoform E of High affinity cAMP-specific and IBMX-insensitive 3',5'-cyclic phosphodiesterase 8 OS=Drosophila melanogaster OX=7227 GN=Pde8	Pde8	41	19	554708	565442	543453	531093	581451	553414	552011	561088	602105	601949	552847	570459	600826	552201	597088	533957	597092	544861
SJPG0116154.001	sp|Q6WV16|GALT6_DROME	N-acetylgalactosaminyltransferase 6 OS=Drosophila melanogaster OX=7227 GN=Pgant6 PE=1 SV=2	Pgant6	19	13	393224	421315	407970	385097	425814	399783	402607	396166	416420	397087	397464	396381	400769	430801	482668	367126	401320	445160
SJPG0116153.001	sp|Q6WV17|GALT5_DROME	Polypeptide N-acetylgalactosaminyltransferase 5 OS=Drosophila melanogaster OX=7227 GN=Pgant5 PE=1 SV=2	Pgant5	26	12	598226	571561	646232	656251	617153	638262	635054	616051	559897	542984	595657	590700	594364	620240	556599	621937	536582	584469
SJPG0116153.002	sp|Q6WV17-2|GALT5_DROME	Isoform B of Polypeptide N-acetylgalactosaminyltransferase 5 OS=Drosophila melanogaster OX=7227 GN=Pgant5	Pgant5	17	9	611684	621609	600674	568636	580075	617693	623465	614624	577508	572653	577519	573572	614924	620784	639437	624385	559655	574157
SJPG0118606.001	sp|Q709R6|BOCKS_DROME	LEM domain-containing protein Bocksbeutel OS=Drosophila melanogaster OX=7227 GN=bocks PE=1 SV=1	bocks	14	6	217300	241419	223621	234275	235788	232812	217221	234237	238960	228909	229446	239656	228834	226006	212286	245675	222899	237574
SJPG0115959.001	sp|Q70PY2|PGSB1_DROME	Peptidoglycan-recognition protein SB1 OS=Drosophila melanogaster OX=7227 GN=PGRP-SB1 PE=2 SV=2	PGRP-SB1	11	5	307840	362902	345178	391883	282819	255217	370261	264199	344600	308588	397773	434689	371801	311614	317344	364030	300526	389930
SJPG0112278.001	sp|Q7JQ32|GC76C_DROME	Receptor-type guanylate cyclase Gyc76C OS=Drosophila melanogaster OX=7227 GN=Gyc76C PE=1 SV=1	Gyc76C	3	2	57267.6	59223.8	59287.2	57076	55049.8	58196.8	51202.1	59808.5	52941.3	60704	54852.8	57820.2	55818.4	58933.2	56179.5	44333.5	55007.4	53410.4
SJPG0114940.001	sp|Q7JQW6|LIAS_DROME	Lipoyl synthase, mitochondrial OS=Drosophila melanogaster OX=7227 GN=Las PE=2 SV=2	Las	15	8	546889	614953	594626	609819	523231	506530	599611	550405	477510	509139	553939	564416	528908	588912	507534	604332	524973	596384
SJPG0118044.001	sp|Q7JR49|VAS1_DROME	V-type proton ATPase subunit S1 OS=Drosophila melanogaster OX=7227 GN=VhaAC45 PE=1 SV=1	VhaAC45	28	7	503075	542055	493383	508179	521766	538658	518402	537210	542119	558014	489198	534516	530487	547824	468235	570779	541316	529105
SJPG0117275.001	sp|Q7JR71|SODE_DROME	Extracellular superoxide dismutase [Cu-Zn] OS=Drosophila melanogaster OX=7227 GN=Sod3 PE=1 SV=1	Sod3	47	8	3.42642e+06	2.51114e+06	3.63846e+06	3.4741e+06	3.17937e+06	3.48219e+06	2.89628e+06	2.99927e+06	2.36876e+06	2.74336e+06	3.9568e+06	2.90829e+06	3.46689e+06	3.76592e+06	3.60385e+06	2.92384e+06	2.9315e+06	2.96003e+06
SJPG0117275.002	sp|Q7JR71-2|SODE_DROME	Isoform 2 of Extracellular superoxide dismutase [Cu-Zn] OS=Drosophila melanogaster OX=7227 GN=Sod3	Sod3	41	8	3.29142e+06	2.65701e+06	3.46086e+06	3.40706e+06	3.13685e+06	3.42575e+06	2.91708e+06	3.12162e+06	2.51085e+06	2.83343e+06	3.83224e+06	2.91738e+06	3.42905e+06	3.65335e+06	3.48625e+06	2.88953e+06	2.95644e+06	3.1182e+06
SJPG0115038.001	sp|Q7JRE4|MAN1_DROME	Inner nuclear membrane protein Man1 OS=Drosophila melanogaster OX=7227 GN=MAN1 PE=1 SV=1	MAN1	10	7	152206	134243	168258	180613	175449	163772	153219	156068	148912	160339	176283	170102	168352	188848	159837	168507	163916	165379
SJPG0103181.001	sp|Q7JRP4|U605_DROME	UPF0605 protein CG18335 OS=Drosophila melanogaster OX=7227 GN=CG18335 PE=2 SV=1	CG18335	8	3	163050	152747	183584	163664	205625	214980	193774	180510	164184	166123	167784	182944	166664	172669	172995	173364	167197	173603
SJPG0100088.001	sp|Q7JUN3|ABCD_DROME	ATP-binding cassette sub-family D member OS=Drosophila melanogaster OX=7227 GN=ABCD PE=2 SV=1	ABCD	29	12	416553	451166	435726	412455	420364	425053	446159	419626	429918	414740	361389	422766	435335	407439	404136	447521	432060	459670
SJPG0112060.001	sp|Q7JUR6|GDAP2_DROME	Protein GDAP2 homolog OS=Drosophila melanogaster OX=7227 GN=Gdap2 PE=2 SV=1	Gdap2	14	8	182768	179609	186837	148614	160391	157773	163894	171910	167709	168027	194416	175890	173608	187988	209535	157444	187396	179840
SJPG0121182.001	sp|Q7JUX9|MRRP1_DROME	Mitochondrial ribonuclease P protein 1 homolog OS=Drosophila melanogaster OX=7227 GN=trmt10c PE=1 SV=1	trmt10c	9	4	163968	117238	173688	163401	118648	131872	122167	105603	77891.8	105378	157910	118528	138508	142040	108056	127771	126100	124365
SJPG0118750.001	sp|Q7JUY7|CED6_DROME	PTB domain-containing adapter protein ced-6 OS=Drosophila melanogaster OX=7227 GN=ced-6 PE=1 SV=1	ced-6	28	10	295569	252761	347880	316720	275518	294250	291654	294610	246690	254402	310490	295542	300711	303094	262506	296549	267472	261740
SJPG0119149.001	sp|Q7JVI3|EIF3M_DROME	Eukaryotic translation initiation factor 3 subunit M OS=Drosophila melanogaster OX=7227 GN=eIF3m PE=2 SV=1	eIF3m	122	21	3.48876e+06	2.75876e+06	3.92562e+06	3.85665e+06	3.11955e+06	3.4903e+06	3.40641e+06	3.12469e+06	2.65367e+06	2.61982e+06	3.38905e+06	3.17078e+06	3.26862e+06	3.38788e+06	2.88198e+06	2.99312e+06	2.71634e+06	2.89717e+06
SJPG0101273.001	sp|Q7JW12|TMX2_DROME	Thioredoxin-related transmembrane protein 2 homolog OS=Drosophila melanogaster OX=7227 GN=CG11007 PE=2 SV=1	CG11007	20	8	543470	463567	573126	530614	539323	547193	512277	508063	462833	486707	565927	510767	513369	569519	539261	544298	510859	481163
SJPG0121314.001	sp|Q7JW27|WASH1_DROME	WASH complex subunit 1 OS=Drosophila melanogaster OX=7227 GN=wash PE=1 SV=1	wash	6	4	138771	140695	142254	136908	148994	144394	139111	139696	134649	135878	144449	145782	135575	144241	140131	132091	137956	146088
SJPG0102784.001	sp|Q7JWD3|ASNA_DROME	ATPase ASNA1 homolog OS=Drosophila melanogaster OX=7227 GN=CG1598 PE=2 SV=1	CG1598	26	6	1.95758e+06	1.48589e+06	1.94041e+06	1.89859e+06	1.84981e+06	1.8519e+06	1.6054e+06	1.56229e+06	1.32889e+06	1.47035e+06	1.78653e+06	1.60836e+06	1.81564e+06	1.90956e+06	1.89846e+06	1.64827e+06	1.45045e+06	1.4305e+06
SJPG0119923.001	sp|Q7JWG9|RM52_DROME	39S ribosomal protein L52, mitochondrial OS=Drosophila melanogaster OX=7227 GN=mRpL52 PE=2 SV=1	mRpL52	8	3	107617	78079.8	128313	116658	101159	111074	108216	95156.3	77469.7	78810.8	112070	106252	100867	100718	92408.4	113551	86658.2	94503.9
SJPG0105791.001	sp|Q7JWR9|ZC3HF_DROME	Zinc finger CCCH domain-containing protein 15 homolog OS=Drosophila melanogaster OX=7227 GN=CG8635 PE=1 SV=1	CG8635	66	18	1.91755e+06	1.49833e+06	2.06325e+06	2.12808e+06	1.82156e+06	1.92902e+06	1.93005e+06	1.76564e+06	1.44693e+06	1.52782e+06	2.10067e+06	1.83758e+06	1.83296e+06	1.96584e+06	1.79631e+06	1.78883e+06	1.54043e+06	1.67352e+06
SJPG0105663.001	sp|Q7JWW5|CTU1_DROME	Cytoplasmic tRNA 2-thiolation protein 1 OS=Drosophila melanogaster OX=7227 GN=CG8078 PE=2 SV=1	CG8078	4	3	83682.8	74033.3	86603.6	74198.2	62252.6	67728.1	70347.7	69472.6	62554.7	71061.3	81873.9	68552.1	74907.8	76748.3	74490	68524.6	68775	68073.2
SJPG0115692.001	sp|Q7JXF5|NUP62_DROME	Nuclear pore glycoprotein p62 OS=Drosophila melanogaster OX=7227 GN=Nup62 PE=1 SV=1	Nup62	27	8	1.02044e+06	953046	1.03234e+06	1.0117e+06	996089	1.03664e+06	1.08133e+06	998311	991127	1.05474e+06	1.07389e+06	1.07895e+06	1.05835e+06	1.05831e+06	1.04243e+06	1.03972e+06	988302	990074
SJPG0120808.001	sp|Q7JXF7|SEELE_DROME	Protein seele OS=Drosophila melanogaster OX=7227 GN=sel PE=1 SV=1	sel	49	7	1.66494e+06	1.46212e+06	1.54638e+06	1.65141e+06	1.70693e+06	1.47684e+06	1.80473e+06	1.49439e+06	1.42892e+06	1.36399e+06	1.57842e+06	1.65113e+06	1.75355e+06	1.86358e+06	1.7112e+06	1.88751e+06	1.54903e+06	1.76582e+06
SJPG0118076.001	sp|Q7JXV9|VPS25_DROME	Vacuolar protein-sorting-associated protein 25 OS=Drosophila melanogaster OX=7227 GN=Vps25 PE=1 SV=1	Vps25	13	3	389008	372238	393812	400110	390893	400908	427213	385054	377105	366944	388664	402761	392435	382908	383363	354321	349811	370947
SJPG0100281.001	sp|Q7JYV7|KAD6_DROME	Adenylate kinase isoenzyme 6 homolog OS=Drosophila melanogaster OX=7227 GN=Ak6 PE=1 SV=1	Ak6	5	3	64246.7	65032.7	77725.4	62543.8	64451.4	61563.5	72575.4	69417.8	59674.2	63821	75615.2	63763.3	70917.9	72048.4	71068.1	60337.2	60129.9	64857.3
SJPG0112255.001	sp|Q7JYX0|GSTEE_DROME	Glutathione S-transferase E14 OS=Drosophila melanogaster OX=7227 GN=GstE14 PE=1 SV=1	GstE14	5	3	80821.8	91601.1	87754.6	80347	80417.1	84270.7	96585.2	75274.2	95558.5	82570.5	76632.3	88316.3	76797	77935.8	80536.1	73380.3	94935.2	82003.1
SJPG0101352.001	sp|Q7JZB4|GMPPB_DROME	Mannose-1-phosphate guanyltransferase beta OS=Drosophila melanogaster OX=7227 GN=CG1129 PE=1 SV=1	CG1129	38	12	1.08771e+06	982062	1.13464e+06	1.08332e+06	1.06628e+06	1.04729e+06	1.06815e+06	1.0502e+06	991479	930778	1.10463e+06	1.04656e+06	1.06306e+06	1.11578e+06	1.06412e+06	1.01204e+06	948741	991649
SJPG0119912.001	sp|Q7JZM8|RM41_DROME	39S ribosomal protein L41, mitochondrial OS=Drosophila melanogaster OX=7227 GN=mRpL41 PE=2 SV=1	mRpL41	21	4	760075	588908	851462	817844	741683	779234	814046	691600	586488	582566	736727	709728	726212	705394	589426	806813	642394	727267
SJPG0106562.001	sp|Q7JZV0|LCP2A_DROME	Cuticular protein 47Eg OS=Drosophila melanogaster OX=7227 GN=Cpr47Eg PE=1 SV=1	Cpr47Eg	3	2	237262	288787	243843	219079	198536	194044	179217	178189	188804	180527	170740	183464	198515	181087	177922	208131	181149	190825
SJPG0115689.001	sp|Q7K0D8|NUP50_DROME	Nuclear pore complex protein Nup50 OS=Drosophila melanogaster OX=7227 GN=Nup50 PE=2 SV=1	Nup50	47	17	977202	862669	1.02321e+06	1.08121e+06	990556	1.0425e+06	1.08421e+06	1.00078e+06	911906	961917	1.00523e+06	1.03534e+06	1.0021e+06	1.04633e+06	900550	1.02787e+06	923482	968948
SJPG0115241.001	sp|Q7K0E3|MOB4_DROME	MOB kinase activator-like 4 OS=Drosophila melanogaster OX=7227 GN=Mob4 PE=2 SV=1	Mob4	27	6	677340	621013	665236	736909	716040	719100	711951	722241	667429	687386	711152	700147	720397	706907	736907	662450	699552	715237
SJPG0105559.001	sp|Q7K0L4|WDR26_DROME	WD repeat-containing protein 26 homolog OS=Drosophila melanogaster OX=7227 GN=CG7611 PE=1 SV=1	CG7611	47	17	816320	615132	874589	869874	749185	801881	777988	713854	610370	641752	882100	738395	794580	902648	827983	713727	676022	673967
SJPG0104926.001	sp|Q7K0Y1|BOP1_DROME	Ribosome biogenesis protein BOP1 homolog OS=Drosophila melanogaster OX=7227 GN=CG5033 PE=2 SV=1	CG5033	21	13	267305	241737	285569	290705	242891	257729	254434	261356	224513	244196	287674	266185	267205	262581	235034	253427	204386	240331
SJPG0114395.001	sp|Q7K175|HENMT_DROME	Small RNA 2'-O-methyltransferase OS=Drosophila melanogaster OX=7227 GN=Hen1 PE=1 SV=1	Hen1	2	2	25421.5	32814.5	45814.9	38644.6	38526.6	46495.5	37013.7	37807.1	32322.1	33479.9	31381.7	38363.1	34856.3	36771.9	29046.6	39831.7	32370.6	32582.2
SJPG0100372.001	sp|Q7K1U0|ARC1_DROME	Activity-regulated cytoskeleton associated protein 1 OS=Drosophila melanogaster OX=7227 GN=Arc1 PE=1 SV=1	Arc1	23	10	398175	544853	370053	370074	405528	347958	432774	402596	494794	474435	382311	462168	565044	528618	620818	473133	510143	581140
SJPG0119573.001	sp|Q7K1V5|JAGN_DROME	Protein jagunal OS=Drosophila melanogaster OX=7227 GN=jagn PE=1 SV=1	jagn	20	4	1.02727e+06	1.00913e+06	1.01766e+06	936121	1.03175e+06	964954	951822	1.02527e+06	1.01544e+06	973340	929039	996011	924727	967887	887052	1.03573e+06	1.01427e+06	966677
SJPG0106462.001	sp|Q7K1Y4|CIAO1_DROME	Probable cytosolic iron-sulfur protein assembly protein Ciao1 OS=Drosophila melanogaster OX=7227 GN=Ciao1 PE=1 SV=1	Ciao1	35	11	749852	671169	823515	790852	704515	752122	763143	723467	662091	647430	712783	714831	713971	718007	619374	751207	655463	653179
SJPG0117915.001	sp|Q7K1Z5|UFC1_DROME	Ubiquitin-fold modifier-conjugating enzyme 1 OS=Drosophila melanogaster OX=7227 GN=Ufc1 PE=2 SV=1	Ufc1	23	5	729868	672722	710890	721060	722892	693945	703414	719900	641873	670883	719524	687851	732806	705509	722022	668994	626440	686594
SJPG0100980.001	sp|Q7K237|C1GLT_DROME	Glycoprotein-N-acetylgalactosamine 3-beta-galactosyltransferase 1 OS=Drosophila melanogaster OX=7227 GN=C1GalTA PE=2 SV=1	C1GalTA	3	3	53989.5	54213.8	70581.9	69182	56792.2	76871.3	127835	55615	62655.3	84448.5	64773.7	74245.4	61546.2	68074	67495.3	88186.9	67592.8	64361.6
SJPG0118737.001	sp|Q7K284|CLP1_DROME	Protein CLP1 homolog OS=Drosophila melanogaster OX=7227 GN=cbc PE=2 SV=1	cbc	4	3	385380	281828	386091	360999	356459	335695	316175	310186	253848	325079	408942	327101	367899	410158	405222	315498	316100	272635
SJPG0105445.001	sp|Q7K2B0|RRP8_DROME	Ribosomal RNA-processing protein 8 OS=Drosophila melanogaster OX=7227 GN=CG7137 PE=1 SV=1	CG7137	7	5	357959	260464	377048	367097	324751	347965	312454	284922	294240	275403	333034	293927	320523	329577	303002	308492	285318	267195
SJPG0106795.001	sp|Q7K2D2|DCTN2_DROME	Dynactin subunit 2 OS=Drosophila melanogaster OX=7227 GN=DCTN2-p50 PE=1 SV=1	DCTN2-p50	89	22	2.61431e+06	2.44994e+06	2.77539e+06	2.73452e+06	2.58421e+06	2.68134e+06	2.69872e+06	2.54829e+06	2.40647e+06	2.49305e+06	2.74424e+06	2.60471e+06	2.75416e+06	2.75617e+06	2.60419e+06	2.62875e+06	2.3884e+06	2.43976e+06
SJPG0116792.001	sp|Q7K2G1|ADRM1_DROME	Proteasomal ubiquitin receptor ADRM1 homolog OS=Drosophila melanogaster OX=7227 GN=Rpn13 PE=1 SV=1	Rpn13	95	15	2.46022e+06	2.31273e+06	3.01874e+06	3.09021e+06	2.38584e+06	2.78136e+06	3.04336e+06	2.82314e+06	2.46542e+06	2.18573e+06	2.68905e+06	2.72084e+06	2.73245e+06	2.85901e+06	2.13713e+06	2.78827e+06	2.18217e+06	2.50126e+06
SJPG0116792.002	sp|Q7K2G1-2|ADRM1_DROME	Isoform 2 of Proteasomal ubiquitin receptor ADRM1 homolog OS=Drosophila melanogaster OX=7227 GN=Rpn13	Rpn13	92	15	2.47488e+06	2.30985e+06	2.96159e+06	3.04284e+06	2.4037e+06	2.74735e+06	3.00673e+06	2.81308e+06	2.43614e+06	2.20864e+06	2.72804e+06	2.70007e+06	2.73918e+06	2.88582e+06	2.21896e+06	2.72298e+06	2.22124e+06	2.50567e+06
SJPG0115688.001	sp|Q7K2X8|SEH1_DROME	Nucleoporin seh1 OS=Drosophila melanogaster OX=7227 GN=Nup44A PE=1 SV=1	Nup44A	27	12	439060	388484	440655	424757	413712	404205	401085	401381	374978	393093	407992	410023	422620	437148	408203	397823	384530	394789
SJPG0106822.001	sp|Q7K3D8|DMAP1_DROME	DNA methyltransferase 1-associated protein 1 OS=Drosophila melanogaster OX=7227 GN=DMAP1 PE=1 SV=1	DMAP1	11	7	145695	136132	143904	140136	160400	143739	157371	135482	139623	139957	153600	139233	149802	165894	163703	121203	143476	137487
SJPG0118584.001	sp|Q7K480|BN3D1_DROME	Probable RNA methyltransferase bin3 OS=Drosophila melanogaster OX=7227 GN=bin3 PE=1 SV=1	bin3	4	4	113222	93846.5	112532	122228	119062	119333	107037	96034.2	100349	112096	119036	113665	116657	124182	127315	99025.9	106764	99683.4
SJPG0105088.001	sp|Q7K486|ARMC6_DROME	Armadillo repeat-containing protein 6 homolog OS=Drosophila melanogaster OX=7227 GN=CG5721 PE=1 SV=1	CG5721	61	17	1.26814e+06	1.14128e+06	1.43586e+06	1.44291e+06	1.19157e+06	1.32318e+06	1.36515e+06	1.35112e+06	1.09197e+06	1.0526e+06	1.30992e+06	1.25136e+06	1.27757e+06	1.25958e+06	1.05381e+06	1.29357e+06	1.08785e+06	1.26771e+06
SJPG0111781.001	sp|Q7K4B3|ELP2_DROME	Probable elongator complex protein 2 OS=Drosophila melanogaster OX=7227 GN=Elp2 PE=1 SV=1	Elp2	33	14	296294	248568	331684	328088	291757	314015	322467	277587	248398	255937	307832	303168	308084	300674	278347	323160	268706	261591
SJPG0103398.001	sp|Q7K4H4|NO66_DROME	Bifunctional lysine-specific demethylase and histidyl-hydroxylase NO66 OS=Drosophila melanogaster OX=7227 GN=CG2982 PE=1 SV=1	CG2982	42	16	331195	286599	327090	358940	351734	347394	351284	331375	309391	328667	363231	345257	368160	391330	364920	308425	316962	307429
SJPG0106341.001	sp|Q7K4N3|NCBP1_DROME	Nuclear cap-binding protein subunit 1 OS=Drosophila melanogaster OX=7227 GN=Cbp80 PE=1 SV=1	Cbp80	41	14	736121	637612	788916	767646	730271	759049	759196	729189	665515	700401	790795	738840	755450	782903	760348	649979	641880	642712
SJPG0101142.001	sp|Q7K4Q5|Y0417_DROME	Probable protein phosphatase CG10417 OS=Drosophila melanogaster OX=7227 GN=CG10417 PE=1 SV=1	CG10417	29	12	1.2853e+06	1.17824e+06	1.37027e+06	1.32972e+06	1.26714e+06	1.37816e+06	1.3893e+06	1.33122e+06	1.27058e+06	1.3113e+06	1.39814e+06	1.34981e+06	1.29153e+06	1.2959e+06	1.142e+06	1.29817e+06	1.17248e+06	1.19939e+06
SJPG0105298.001	sp|Q7K4W1|CDKAL_DROME	Threonylcarbamoyladenosine tRNA methylthiotransferase OS=Drosophila melanogaster OX=7227 GN=CG6550 PE=2 SV=1	CG6550	7	6	111363	93582.5	112449	108042	102638	101938	106259	99916.4	98339.1	93292.9	118026	101721	112153	108248	109347	95803.7	103250	102731
SJPG0106790.001	sp|Q7K4Y6|DAT_DROME	Sodium-dependent dopamine transporter OS=Drosophila melanogaster OX=7227 GN=DAT PE=1 SV=1	DAT	14	3	848340	873620	710350	695767	893377	770601	923914	774010	981616	990478	816029	851610	840400	781257	1.00021e+06	737542	937995	784039
SJPG0119545.001	sp|Q7K4Z4|IMD_DROME	Protein immune deficiency OS=Drosophila melanogaster OX=7227 GN=imd PE=1 SV=1	imd	8	3	321287	360510	352170	318778	276439	291768	303388	322614	375846	315606	294583	311543	310699	318811	294619	331800	324922	317603
SJPG0119146.001	sp|Q7K550|EIF3J_DROME	Eukaryotic translation initiation factor 3 subunit J OS=Drosophila melanogaster OX=7227 GN=eIF3j PE=1 SV=1	eIF3j	85	17	3.11981e+06	2.94004e+06	3.23252e+06	3.37847e+06	2.98137e+06	3.08311e+06	3.2102e+06	2.98673e+06	2.64885e+06	2.6863e+06	3.09871e+06	3.03355e+06	3.13346e+06	3.10929e+06	2.95383e+06	3.07995e+06	2.72467e+06	2.98909e+06
SJPG0117819.001	sp|Q7K556|TTD14_DROME	TRPL translocation defect protein 14 OS=Drosophila melanogaster OX=7227 GN=Ttd14 PE=1 SV=1	Ttd14	54	18	663119	667149	674838	709176	687192	696351	687275	660973	660962	720746	689299	711306	750737	746878	736783	722493	691851	715214
SJPG0100930.001	sp|Q7K566|BMCP_DROME	Mitochondrial uncoupling protein Bmcp OS=Drosophila melanogaster OX=7227 GN=Bmcp PE=2 SV=1	Bmcp	13	6	382012	415036	351301	334682	341975	327785	296255	338902	351934	390145	351675	334135	356599	389702	408587	343505	349073	301635
SJPG0117887.001	sp|Q7K738|UBC10_DROME	Ubiquitin-conjugating enzyme E2-18 kDa OS=Drosophila melanogaster OX=7227 GN=Ubc10 PE=1 SV=1	Ubc10	41	8	1.20842e+06	1.17445e+06	1.08451e+06	1.20509e+06	1.18489e+06	1.15106e+06	1.1364e+06	1.17575e+06	1.06932e+06	1.13927e+06	1.12734e+06	1.13536e+06	1.19554e+06	1.19387e+06	1.21809e+06	1.14006e+06	1.09482e+06	1.14643e+06
SJPG0117683.001	sp|Q7KIN0|TOLL7_DROME	Toll-like receptor 7 OS=Drosophila melanogaster OX=7227 GN=Toll-7 PE=1 SV=1	Toll-7	3	3	26586.2	24070.3	28801.2	30402.3	31162.6	32142.4	30603.8	26686.7	27842.3	29222.8	30767.8	30938.1	30856.3	33008.5	37386.1	25426.7	26528	26763
SJPG0115361.001	sp|Q7KKH3|SDA1_DROME	Protein SDA1 homolog OS=Drosophila melanogaster OX=7227 GN=Mys45A PE=1 SV=1	Mys45A	3	3	60456.8	51538.1	60075.3	57744.3	54980.6	56376.3	55872.2	59491.2	50013.3	52612.3	61723.8	55219.9	56166.7	57835.3	60373.9	46754.4	50085.6	48704.1
SJPG0116797.001	sp|Q7KLV9|PSD11_DROME	26S proteasome non-ATPase regulatory subunit 11 OS=Drosophila melanogaster OX=7227 GN=Rpn6 PE=1 SV=1	Rpn6	174	30	5.61425e+06	4.77698e+06	6.40838e+06	6.21788e+06	5.26478e+06	5.74131e+06	5.4298e+06	5.4232e+06	4.67713e+06	4.58973e+06	6.26995e+06	5.2117e+06	5.90243e+06	6.5436e+06	5.33641e+06	5.55503e+06	4.83857e+06	5.12148e+06
SJPG0120249.001	sp|Q7KMJ6|NITO_DROME	RNA-binding protein spenito OS=Drosophila melanogaster OX=7227 GN=nito PE=1 SV=1	nito	52	20	397860	340961	404072	427166	407542	420583	402082	391529	357009	389824	427814	414981	411766	411758	411149	374292	366806	382384
SJPG0104920.001	sp|Q7KML2|ACOX1_DROME	Probable peroxisomal acyl-coenzyme A oxidase 1 OS=Drosophila melanogaster OX=7227 GN=CG5009 PE=1 SV=1	CG5009	91	22	2.2049e+06	1.97069e+06	2.20444e+06	2.08556e+06	1.80797e+06	1.80504e+06	1.88293e+06	1.89516e+06	1.61002e+06	1.45004e+06	1.96575e+06	1.73525e+06	2.09395e+06	2.16045e+06	2.00883e+06	1.9658e+06	1.6681e+06	1.81216e+06
SJPG0117505.001	sp|Q7KN62|TERA_DROME	Transitional endoplasmic reticulum ATPase TER94 OS=Drosophila melanogaster OX=7227 GN=TER94 PE=1 SV=1	TER94	424	61	1.56357e+07	1.44584e+07	1.62957e+07	1.73813e+07	1.58783e+07	1.60847e+07	1.68032e+07	1.62607e+07	1.44482e+07	1.43059e+07	1.72088e+07	1.62441e+07	1.67936e+07	1.77446e+07	1.60573e+07	1.60763e+07	1.47882e+07	1.63736e+07
SJPG0117505.003	sp|Q7KN62-3|TERA_DROME	Isoform C of Transitional endoplasmic reticulum ATPase TER94 OS=Drosophila melanogaster OX=7227 GN=TER94	TER94	416	63	1.55183e+07	1.44308e+07	1.61627e+07	1.73494e+07	1.59675e+07	1.61434e+07	1.69201e+07	1.62576e+07	1.44087e+07	1.43467e+07	1.71561e+07	1.62452e+07	1.67021e+07	1.77329e+07	1.60936e+07	1.60703e+07	1.48577e+07	1.64712e+07
SJPG0106773.001	sp|Q7KN90|SYCC_DROME	Cysteine--tRNA ligase, cytoplasmic OS=Drosophila melanogaster OX=7227 GN=CysRS PE=1 SV=1	CysRS	70	28	893573	766907	949532	988954	910810	915262	919128	866633	761768	795355	954168	909035	951017	971613	922404	858779	844241	864177
SJPG0105703.001	sp|Q7KNA0|DYM_DROME	Dymeclin OS=Drosophila melanogaster OX=7227 GN=CG8230 PE=1 SV=1	CG8230	20	8	629535	658988	641113	648285	652024	679394	656385	640052	650065	636319	605765	682806	673144	659983	609177	679081	672405	664114
SJPG0116050.001	sp|Q7KNF2|PABP2_DROME	Polyadenylate-binding protein 2 OS=Drosophila melanogaster OX=7227 GN=Pabp2 PE=1 SV=1	Pabp2	23	6	1.05863e+06	794031	1.02118e+06	1.0394e+06	1.03019e+06	1.0611e+06	1.00166e+06	897169	859954	1.03254e+06	1.18749e+06	1.00578e+06	1.05549e+06	1.11668e+06	1.09751e+06	998036	917815	918665
SJPG0114986.001	sp|Q7KNS3|LIS1_DROME	Lissencephaly-1 homolog OS=Drosophila melanogaster OX=7227 GN=Lis-1 PE=1 SV=2	Lis-1	60	16	1.69156e+06	1.53001e+06	1.76376e+06	1.71788e+06	1.62868e+06	1.72417e+06	1.60934e+06	1.62481e+06	1.42352e+06	1.45546e+06	1.68871e+06	1.61165e+06	1.65779e+06	1.67775e+06	1.64817e+06	1.49932e+06	1.45672e+06	1.54797e+06
SJPG0101312.001	sp|Q7KQM6|GGYF1_DROME	GIGYF family protein CG11148 OS=Drosophila melanogaster OX=7227 GN=CG11148 PE=1 SV=2	CG11148	30	16	442540	393449	475606	458283	403958	424654	451753	404411	373218	379226	434778	421925	445418	421653	393997	451840	386786	408190
SJPG0116744.001	sp|Q7KR04|RS15B_DROME	40S ribosomal protein S15Ab OS=Drosophila melanogaster OX=7227 GN=RpS15Ab PE=2 SV=3	RpS15Ab	159	14	2.43375e+07	1.67008e+07	2.65611e+07	2.6304e+07	2.13106e+07	2.2257e+07	2.05637e+07	1.87151e+07	1.43346e+07	1.64498e+07	2.46936e+07	2.09824e+07	2.15529e+07	2.44471e+07	2.05041e+07	2.20864e+07	1.76716e+07	1.90251e+07
SJPG0106683.001	sp|Q7KR10|CCD1D_DROME	Probable cytochrome P450 12d1 distal, mitochondrial OS=Drosophila melanogaster OX=7227 GN=Cyp12d1-d PE=2 SV=1	Cyp12d1-d	50	13	436171	773558	418768	290595	321600	271294	352616	439304	598956	394146	350941	345429	362717	364639	378631	401146	495995	446368
SJPG0119840.001	sp|Q7KRI2|LOLAL_DROME	Longitudinals lacking protein-like OS=Drosophila melanogaster OX=7227 GN=lolal PE=1 SV=1	lolal	23	6	608204	534887	740047	646754	597089	652437	641614	580711	547787	558933	625339	617876	644254	605485	527207	602571	545057	536659
SJPG0116234.001	sp|Q7KRR5|NGLY1_DROME	Peptide-N(4)-(N-acetyl-beta-glucosaminyl)asparagine amidase OS=Drosophila melanogaster OX=7227 GN=Pngl PE=1 SV=1	Pngl	15	8	138736	129409	142829	148291	126669	127780	145797	132093	124378	127236	151820	135109	142614	156205	147553	142252	135968	129729
SJPG0117728.001	sp|Q7KRW1|TRC8_DROME	Protein TRC8 homolog OS=Drosophila melanogaster OX=7227 GN=Trc8 PE=1 SV=1	Trc8	9	5	195044	186412	160624	170079	196091	170890	175215	172690	196029	198848	174298	171038	175093	181870	193075	189442	190529	180936
SJPG0102800.001	sp|Q7KRW8|PRP39_DROME	Pre-mRNA-processing factor 39 OS=Drosophila melanogaster OX=7227 GN=CG1646 PE=1 SV=1	CG1646	31	12	463901	415847	453241	464675	440462	468442	442043	449098	415658	447274	495628	451987	471767	484917	494903	429794	415179	421684
SJPG0118507.001	sp|Q7KRY6|NHK1_DROME	Nucleosomal histone kinase 1 OS=Drosophila melanogaster OX=7227 GN=ball PE=1 SV=1	ball	2	2	77073.3	95361.9	91224.7	79708.4	89704.4	92478.8	106835	102534	105225	92259.5	90197.4	84603.4	100318	94069.1	95214.1	89465.4	91808.1	98043.6
SJPG0120789.001	sp|Q7KRY7|LAP4_DROME	Protein lap4 OS=Drosophila melanogaster OX=7227 GN=scrib PE=1 SV=1	scrib	98	33	2.08563e+06	2.09726e+06	2.23752e+06	2.24645e+06	2.13272e+06	2.28098e+06	2.19175e+06	2.28753e+06	2.22147e+06	2.2761e+06	2.33231e+06	2.23775e+06	2.21012e+06	2.17246e+06	2.07522e+06	2.10826e+06	2.09866e+06	2.11123e+06
SJPG0120789.010	sp|Q7KRY7-10|LAP4_DROME	Isoform K of Protein lap4 OS=Drosophila melanogaster OX=7227 GN=scrib	scrib	127	42	5.31647e+06	5.28153e+06	5.7568e+06	5.85316e+06	5.51899e+06	5.91954e+06	5.66057e+06	5.82875e+06	5.74174e+06	5.85824e+06	6.08852e+06	5.79596e+06	5.69011e+06	5.60085e+06	5.32746e+06	5.4711e+06	5.44726e+06	5.47563e+06
SJPG0116750.001	sp|Q7KS38|RS19B_DROME	40S ribosomal protein S19b OS=Drosophila melanogaster OX=7227 GN=RpS19b PE=2 SV=3	RpS19b	40	9	659626	613170	690987	772073	783396	817160	768136	695340	593066	710184	770861	736852	684837	706330	699081	712094	680104	721172
SJPG0115255.001	sp|Q7KSC4|MPC1_DROME	Mitochondrial pyruvate carrier 1 OS=Drosophila melanogaster OX=7227 GN=Mpc1 PE=3 SV=1	Mpc1	14	3	1.43733e+06	1.04034e+06	1.43112e+06	1.24505e+06	1.41637e+06	1.36913e+06	949864	1.07874e+06	880291	926294	1.17664e+06	958592	1.1503e+06	1.2233e+06	1.29607e+06	999431	992279	771409
SJPG0104102.001	sp|Q7KT91|C3390_DROME	Non-lysosomal glucosylceramidase OS=Drosophila melanogaster OX=7227 GN=CG33090 PE=1 SV=1	CG33090	22	14	476734	470798	493007	479529	485750	522276	543162	518287	490794	501289	471753	519727	498502	514772	520004	475106	497049	469978
SJPG0106193.001	sp|Q7KTH8|CSN8_DROME	COP9 signalosome complex subunit 8 OS=Drosophila melanogaster OX=7227 GN=CSN8 PE=1 SV=1	CSN8	11	6	1.33389e+06	1.22564e+06	1.32057e+06	1.3578e+06	1.302e+06	1.2657e+06	1.29641e+06	1.27349e+06	1.16658e+06	1.30344e+06	1.48603e+06	1.34913e+06	1.36839e+06	1.4293e+06	1.33959e+06	1.44149e+06	1.23661e+06	1.2995e+06
SJPG0106417.001	sp|Q7KU24|CHD1_DROME	Chromodomain-helicase-DNA-binding protein 1 OS=Drosophila melanogaster OX=7227 GN=Chd1 PE=1 SV=1	Chd1	8	5	234305	224148	249368	250351	234957	237855	235155	228881	205725	224509	238775	248088	232343	237004	245921	214010	221147	231508
SJPG0114997.001	sp|Q7KUT2|LONM_DROME	Lon protease homolog, mitochondrial OS=Drosophila melanogaster OX=7227 GN=Lon PE=1 SV=1	Lon	174	37	3.10555e+06	2.98749e+06	3.26032e+06	3.34718e+06	3.2365e+06	3.38015e+06	3.28623e+06	3.21832e+06	2.90666e+06	3.01469e+06	3.18227e+06	3.14431e+06	3.08841e+06	3.25358e+06	3.01491e+06	3.11924e+06	2.99283e+06	3.07393e+06
SJPG0104524.001	sp|Q7KVQ0|GAR1_DROME	Probable H/ACA ribonucleoprotein complex subunit 1 OS=Drosophila melanogaster OX=7227 GN=CG4038 PE=2 SV=1	CG4038	23	7	1.23692e+06	899673	1.31969e+06	1.28392e+06	1.10818e+06	1.27933e+06	1.23813e+06	1.03747e+06	927269	922454	1.1696e+06	1.09808e+06	1.14286e+06	1.16559e+06	989348	1.06546e+06	846016	904653
SJPG0116886.001	sp|Q7KVW5|KCNN_DROME	Small conductance calcium-activated potassium channel protein OS=Drosophila melanogaster OX=7227 GN=SK PE=2 SV=2	SK	3	1	22296.1	27117.1	22648.7	20371.7	25662.7	22615.7	24105.5	24446.9	17845.1	27645.1	26892.3	22509.5	22774.5	26554.8	25794.7	27538.4	28117.8	26433.4
SJPG0117483.001	sp|Q7KVY7|STX4_DROME	Syntaxin-4 OS=Drosophila melanogaster OX=7227 GN=Syx4 PE=2 SV=1	Syx4	12	4	86442.4	86037.2	86057.2	81409.3	88349.8	76675.2	87065.4	83525.1	88891.9	88822.4	83094.6	78715.1	82393.4	93824.1	99712.1	73875.4	100131	95734.6
SJPG0104065.001	sp|Q7KW14|CCDCX_DROME	Coiled-coil domain-containing protein CG32809 OS=Drosophila melanogaster OX=7227 GN=CG32809 PE=2 SV=1	CG32809	7	5	181405	182839	185622	193999	204042	201270	198296	198454	195402	197570	198920	203390	196262	187785	186145	183836	193229	190059
SJPG0103105.001	sp|Q7KW39|MMSA_DROME	Probable methylmalonate-semialdehyde dehydrogenase [acylating], mitochondrial OS=Drosophila melanogaster OX=7227 GN=CG17896 PE=2 SV=1	CG17896	236	22	1.02912e+07	1.41215e+07	9.94415e+06	9.45686e+06	9.77446e+06	9.10817e+06	1.08692e+07	1.16221e+07	1.3136e+07	1.10758e+07	9.37943e+06	1.06176e+07	9.70687e+06	8.31167e+06	8.80263e+06	1.12029e+07	1.15694e+07	1.18499e+07
SJPG0115588.001	sp|Q7PLI2|NIPB_DROME	Nipped-B protein OS=Drosophila melanogaster OX=7227 GN=Nipped-B PE=1 SV=3	Nipped-B	16	8	665453	676612	687778	724672	730866	761439	743233	696725	639322	691070	749914	713855	690416	740041	744259	697166	681291	725551
SJPG0103033.001	sp|Q7PLI7|DCLK_DROME	Serine/threonine-protein kinase CG17528 OS=Drosophila melanogaster OX=7227 GN=CG17528 PE=1 SV=1	CG17528	39	14	566506	458221	578597	578745	530137	565222	519207	539601	469655	474736	572361	532738	543288	594965	547275	490079	472577	491087
SJPG0114604.001	sp|Q7PLS8|INT3_DROME	Integrator complex subunit 3 OS=Drosophila melanogaster OX=7227 GN=IntS3 PE=1 SV=1	IntS3	18	14	309413	282471	320759	320944	314351	309143	336785	291886	284958	289079	319723	311106	320708	323656	326765	275447	282013	303309
SJPG0117324.001	sp|Q7YTY6|SP42D_DROME	Serine protease inhibitor 42Dd OS=Drosophila melanogaster OX=7227 GN=Spn42Dd PE=2 SV=1	Spn42Dd	47	13	1.32585e+06	2.21413e+06	1.25546e+06	1.15597e+06	1.24751e+06	1.36838e+06	1.24024e+06	1.63134e+06	1.7363e+06	1.80198e+06	1.2714e+06	1.39591e+06	1.41175e+06	1.35883e+06	1.24126e+06	1.50814e+06	1.67057e+06	1.47474e+06
SJPG0115134.001	sp|Q7YU24|MARF_DROME	Transmembrane GTPase Marf OS=Drosophila melanogaster OX=7227 GN=Marf PE=1 SV=1	Marf	96	31	1.0591e+06	979643	1.02576e+06	1.02803e+06	1.04956e+06	1.09077e+06	1.02165e+06	981775	945353	1.02335e+06	1.00222e+06	1.00866e+06	1.00621e+06	1.04974e+06	1.06641e+06	1.03499e+06	985485	933310
SJPG0105423.001	sp|Q7YZA2|Y7065_DROME	Uncharacterized protein CG7065 OS=Drosophila melanogaster OX=7227 GN=CG7065 PE=1 SV=1	CG7065	8	6	268331	244859	285342	277383	272082	281730	278510	255082	230036	257242	295335	266954	269630	283681	280437	249600	253837	254803
SJPG0119839.011	sp|Q867Z4|LOLA4_DROME	Longitudinals lacking protein, isoforms F/I/K/T OS=Drosophila melanogaster OX=7227 GN=lola PE=1 SV=1	lola	22	6	1.16184e+06	1.02985e+06	1.22269e+06	1.18911e+06	1.18565e+06	1.23299e+06	1.14565e+06	1.11351e+06	1.03201e+06	1.08867e+06	1.14429e+06	1.14696e+06	1.18332e+06	1.19978e+06	1.10447e+06	1.00236e+06	1.05154e+06	1.06391e+06
SJPG0119839.012	sp|Q867Z4-2|LOLA4_DROME	Isoform F of Longitudinals lacking protein, isoforms F/I/K/T OS=Drosophila melanogaster OX=7227 GN=lola	lola	17	5	1.17997e+06	1.03824e+06	1.22232e+06	1.18802e+06	1.20352e+06	1.17196e+06	1.16185e+06	1.06985e+06	1.08261e+06	1.05042e+06	1.15059e+06	1.1602e+06	1.20657e+06	1.17768e+06	1.12759e+06	967330	1.08795e+06	1.05359e+06
SJPG0116270.001	sp|Q868Z9|PPN_DROME	Papilin OS=Drosophila melanogaster OX=7227 GN=Ppn PE=1 SV=2	Ppn	339	70	5.6995e+06	5.2834e+06	5.64854e+06	5.67183e+06	6.11977e+06	6.22868e+06	5.41725e+06	5.54025e+06	5.72896e+06	6.03222e+06	5.63195e+06	5.73009e+06	5.83012e+06	5.94789e+06	5.53897e+06	5.72456e+06	5.34165e+06	5.2672e+06
SJPG0116270.002	sp|Q868Z9-2|PPN_DROME	Isoform F of Papilin OS=Drosophila melanogaster OX=7227 GN=Ppn	Ppn	329	69	5.70743e+06	5.25982e+06	5.65202e+06	5.69844e+06	6.1142e+06	6.24479e+06	5.40901e+06	5.52786e+06	5.70149e+06	6.01782e+06	5.65238e+06	5.73017e+06	5.83966e+06	5.96237e+06	5.52735e+06	5.74529e+06	5.33054e+06	5.26688e+06
SJPG0105786.001	sp|Q86B47|Y8611_DROME	Probable ATP-dependent RNA helicase CG8611 OS=Drosophila melanogaster OX=7227 GN=CG8611 PE=1 SV=1	CG8611	9	8	194438	157662	196460	183605	168798	174558	179022	167313	142722	155629	201083	165843	180836	187317	199898	152608	163239	161291
SJPG0117581.001	sp|Q86B61|TBH1_DROME	Tyramine beta-hydroxylase OS=Drosophila melanogaster OX=7227 GN=Tbh PE=1 SV=1	Tbh	7	4	229502	286118	199505	202019	262764	253887	223387	253188	258967	311151	229751	248458	261416	243779	299679	188024	256011	233177
SJPG0121249.001	sp|Q86B79|UNK_DROME	RING finger protein unkempt OS=Drosophila melanogaster OX=7227 GN=unk PE=1 SV=1	unk	5	4	181973	167141	193596	178953	194355	188267	191729	178027	174919	191786	183996	188412	201291	196693	195286	160550	177613	185824
SJPG0120072.001	sp|Q86B87|MMD4_DROME	Modifier of mdg4 OS=Drosophila melanogaster OX=7227 GN=mod(mdg4) PE=1 SV=1	mod	7	4	130470	121545	146707	159068	148620	163010	154576	139173	134064	118540	114058	154390	141550	134081	103864	147469	115593	125516
SJPG0120072.011	sp|Q86B87-11|MMD4_DROME	Isoform K of Modifier of mdg4 OS=Drosophila melanogaster OX=7227 GN=mod(mdg4)	mod	8	5	132409	124708	142965	152059	148310	152389	146627	136259	133790	121475	119491	150397	143113	138842	116293	140464	118516	125004
SJPG0120072.026	sp|Q86B87-26|MMD4_DROME	Isoform mod1.8 of Modifier of mdg4 OS=Drosophila melanogaster OX=7227 GN=mod(mdg4)	mod	8	5	169157	163957	190870	207228	194707	210204	202630	186248	183362	161833	156214	208014	186024	172639	142748	194040	160238	173792
SJPG0115200.001	sp|Q86BA1|MICAL_DROME	[F-actin]-monooxygenase Mical OS=Drosophila melanogaster OX=7227 GN=Mical PE=1 SV=1	Mical	122	64	735655	467861	851752	831381	621672	726419	641938	615066	446542	475731	836396	612390	750575	834108	713045	627577	531658	608317
SJPG0120479.001	sp|Q86BJ3|PIPE_DROME	Heparan sulfate 2-O-sulfotransferase pipe OS=Drosophila melanogaster OX=7227 GN=pip PE=1 SV=1	pip	8	2	309929	650753	382989	304907	239047	342431	213979	315009	268695	218041	142698	273065	223593	144314	163364	263516	198590	273913
SJPG0112043.001	sp|Q86BL4|GATC_DROME	Glutamyl-tRNA(Gln) amidotransferase subunit C, mitochondrial OS=Drosophila melanogaster OX=7227 GN=GatC PE=3 SV=1	GatC	9	4	232174	209229	233094	236516	220071	209233	212449	201091	182591	203438	211077	220845	211704	225793	193827	251947	196229	220589
SJPG0116045.001	sp|Q86BN8|PTPM1_DROME	Phosphatidylglycerophosphatase and protein-tyrosine phosphatase 1 OS=Drosophila melanogaster OX=7227 GN=PTPMT1 PE=2 SV=1	PTPMT1	20	6	678396	600433	670187	661357	693683	670341	637974	574807	582666	605819	608453	614793	631686	651438	648454	697725	623880	556315
SJPG0120687.001	sp|Q86BY9|RIG_DROME	Protein rigor mortis OS=Drosophila melanogaster OX=7227 GN=rig PE=1 SV=1	rig	12	6	289495	260243	314050	290347	269611	252112	290419	279686	275944	252928	327406	288840	296925	310506	329326	248012	280734	286762
SJPG0115522.001	sp|Q86NP2|NELFA_DROME	Negative elongation factor A OS=Drosophila melanogaster OX=7227 GN=Nelf-A PE=1 SV=2	Nelf-A	10	7	217007	203927	228992	229496	237817	228464	224437	222783	222837	244018	238190	229530	246059	245683	255979	214453	228865	225852
SJPG0119794.001	sp|Q86S05|LIG_DROME	Protein lingerer OS=Drosophila melanogaster OX=7227 GN=lig PE=1 SV=1	lig	55	13	1.39454e+06	1.33396e+06	1.61561e+06	1.63367e+06	1.3105e+06	1.545e+06	1.51253e+06	1.42693e+06	1.22928e+06	1.24795e+06	1.40428e+06	1.54491e+06	1.36637e+06	1.41349e+06	1.1294e+06	1.54826e+06	1.15884e+06	1.4146e+06
SJPG0119370.001	sp|Q8I0G5|COPG_DROME	Coatomer subunit gamma OS=Drosophila melanogaster OX=7227 GN=gammaCOP PE=2 SV=1	gammaCOP	132	32	2.5185e+06	2.07172e+06	2.54212e+06	2.42829e+06	2.35567e+06	2.3808e+06	2.34175e+06	2.1083e+06	1.96529e+06	2.01195e+06	2.38641e+06	2.28047e+06	2.25985e+06	2.44291e+06	2.24106e+06	2.30642e+06	2.09466e+06	2.18131e+06
SJPG0119370.002	sp|Q8I0G5-2|COPG_DROME	Isoform A of Coatomer subunit gamma OS=Drosophila melanogaster OX=7227 GN=gammaCOP	gammaCOP	134	33	2.50378e+06	2.07711e+06	2.5284e+06	2.42623e+06	2.35155e+06	2.3734e+06	2.34897e+06	2.11359e+06	1.96857e+06	2.01966e+06	2.37138e+06	2.29067e+06	2.26208e+06	2.43697e+06	2.228e+06	2.31944e+06	2.09282e+06	2.19818e+06
SJPG0119370.003	sp|Q8I0G5-3|COPG_DROME	Isoform C of Coatomer subunit gamma OS=Drosophila melanogaster OX=7227 GN=gammaCOP	gammaCOP	135	33	2.50238e+06	2.0821e+06	2.53236e+06	2.42677e+06	2.34389e+06	2.37119e+06	2.35763e+06	2.11929e+06	1.9793e+06	2.0114e+06	2.36836e+06	2.28998e+06	2.26267e+06	2.43583e+06	2.21934e+06	2.3148e+06	2.09708e+06	2.19489e+06
SJPG0120942.001	sp|Q8I0P1|SPAST_DROME	Spastin OS=Drosophila melanogaster OX=7227 GN=spas PE=1 SV=2	spas	4	3	294424	278082	248512	268717	294932	247120	251706	260061	259234	298103	338363	261611	284331	298588	397523	272164	305679	338310
SJPG0114941.001	sp|Q8I7C3|LASP1_DROME	LIM and SH3 domain protein Lasp OS=Drosophila melanogaster OX=7227 GN=Lasp PE=1 SV=2	Lasp	39	12	1.49348e+06	1.30404e+06	1.67394e+06	1.63617e+06	1.63386e+06	1.72014e+06	1.60164e+06	1.5011e+06	1.37478e+06	1.33276e+06	1.55915e+06	1.39343e+06	1.65367e+06	1.75829e+06	1.57487e+06	1.48955e+06	1.45245e+06	1.51017e+06
SJPG0119363.005	sp|Q8I7Q0|GAGO_DROME	Retrovirus-related Gag polyprotein from transposon opus OS=Drosophila melanogaster OX=7227 GN=gag PE=4 SV=1	gag	12	10	139824	181106	130036	225688	341724	346505	223876	252740	245014	277764	233809	258228	333133	371928	330363	209127	323446	224106
SJPG0115587.001	sp|Q8I8U7|TRA1_DROME	Transcription-associated protein 1 OS=Drosophila melanogaster OX=7227 GN=Nipped-A PE=1 SV=4	Nipped-A	21	17	258147	224774	263281	254617	256094	253146	246429	245216	228700	235570	284611	243084	266588	282012	285939	219013	239256	238269
SJPG0120454.001	sp|Q8IA41|GLT11_DROME	Putative polypeptide N-acetylgalactosaminyltransferase 11 OS=Drosophila melanogaster OX=7227 GN=pgant11 PE=3 SV=1	pgant11	2	1	30147.6	33016.7	27933.7	31401.7	31555.4	26768.1	35301.4	28291	32471.7	36689.9	26995.7	31255.7	32261.6	29771.3	28252.9	35768.1	33603	34119.7
SJPG0116152.001	sp|Q8IA42|GALT4_DROME	N-acetylgalactosaminyltransferase 4 OS=Drosophila melanogaster OX=7227 GN=Pgant4 PE=1 SV=3	Pgant4	29	14	587623	570712	497407	476589	590628	546051	527252	466994	485267	612140	522080	573955	562688	585815	682384	498405	619512	569548
SJPG0120455.001	sp|Q8IA44|GLT12_DROME	Putative polypeptide N-acetylgalactosaminyltransferase 12 OS=Drosophila melanogaster OX=7227 GN=pgant12 PE=2 SV=1	pgant12	2	2	21801.9	27863.3	21974.2	22672.3	25938.2	28162.6	21838.8	20737.2	27023.4	25448.7	21551.5	29011	23909	24348.2	36926.9	25844.5	23081.9	33554.3
SJPG0117759.001	sp|Q8IFW4|THIOT_DROME	Thioredoxin-T OS=Drosophila melanogaster OX=7227 GN=TrxT PE=2 SV=1	TrxT	15	4	971237	803803	956630	1.01161e+06	1.23291e+06	1.26906e+06	1.10278e+06	1.08345e+06	854575	1.16516e+06	1.23482e+06	1.04482e+06	1.0225e+06	974798	1.01508e+06	965261	953008	1.01222e+06
SJPG0121030.001	sp|Q8IGJ0|EFR3_DROME	Protein EFR3 homolog cmp44E OS=Drosophila melanogaster OX=7227 GN=stmA PE=2 SV=3	stmA	26	14	454175	467142	436727	411647	459808	447690	462260	485770	496091	521740	485070	472504	456318	473369	494556	429319	499684	472644
SJPG0115137.001	sp|Q8IH00|NOL6_DROME	Nucleolar protein 6 OS=Drosophila melanogaster OX=7227 GN=Mat89Ba PE=1 SV=1	Mat89Ba	10	7	141078	103890	149584	145199	123811	137879	149558	128984	117016	114914	151346	132481	133520	126631	125899	109653	112276	117459
SJPG0115067.001	sp|Q8IH24|MED31_DROME	Mediator of RNA polymerase II transcription subunit 31 OS=Drosophila melanogaster OX=7227 GN=MED31 PE=1 SV=2	MED31	2	1	35011.6	33741.9	35362.1	40646.3	37752	36005.5	39926.9	38284.4	43764.9	33155	35527.2	36123.3	38997.5	36285.5	39835.7	30177.6	38729.7	46389.9
SJPG0100425.001	sp|Q8IMC6|ASATR_DROME	Tau-tubulin kinase homolog Asator OS=Drosophila melanogaster OX=7227 GN=Asator PE=1 SV=2	Asator	13	8	182470	156222	178376	165275	179216	179234	164817	166658	145897	163840	171780	168276	170087	171418	190270	158958	155218	157566
SJPG0103592.001	sp|Q8IMU4|PNPH_DROME	Purine nucleoside phosphorylase OS=Drosophila melanogaster OX=7227 GN=CG31115 PE=3 SV=2	CG31115	3	3	59989.5	52721.5	51956.8	52436.9	74342.6	62307.8	52342.6	59217.3	61566.8	75600.5	50143	61194.5	58410.1	66128	65000.8	56170.8	64954.6	59021.8
SJPG0115211.001	sp|Q8IMX7|MIRO_DROME	Mitochondrial Rho GTPase OS=Drosophila melanogaster OX=7227 GN=Miro PE=1 SV=1	Miro	41	13	331221	299743	324776	335704	359766	354283	347828	331411	331339	336072	348542	340712	333364	346678	355595	308444	339195	329111
SJPG0117703.001	sp|Q8IN43|TOTC_DROME	Protein Turandot C OS=Drosophila melanogaster OX=7227 GN=TotC PE=2 SV=1	TotC	23	6	498888	855067	410897	245303	278290	940400	339768	412334	841356	415880	417614	535190	310414	434762	319136	263095	320716	367168
SJPG0117701.001	sp|Q8IN44|TOTA_DROME	Protein Turandot A OS=Drosophila melanogaster OX=7227 GN=TotA PE=1 SV=1	TotA	32	8	1.17122e+06	1.36142e+06	1.30053e+06	745990	575554	1.29921e+06	633035	680972	988736	862972	1.09322e+06	1.19471e+06	1.26854e+06	2.70051e+06	1.12587e+06	1.1358e+06	1.02257e+06	1.30369e+06
SJPG0117654.001	sp|Q8IN78|TIM22_DROME	Mitochondrial import inner membrane translocase subunit Tim22 OS=Drosophila melanogaster OX=7227 GN=Tim22 PE=2 SV=1	Tim22	9	3	351038	268432	331157	329856	337003	331638	309917	283177	258912	292910	335117	307929	334502	353563	366427	310321	314594	282784
SJPG0120368.001	sp|Q8IN94|OSA_DROME	Trithorax group protein osa OS=Drosophila melanogaster OX=7227 GN=osa PE=1 SV=1	osa	13	6	369029	342174	384175	367241	327297	398298	505671	379257	355819	393305	386724	443361	388502	390214	390327	424377	366362	329915
SJPG0100287.001	sp|Q8INB9|AKT1_DROME	RAC serine/threonine-protein kinase OS=Drosophila melanogaster OX=7227 GN=Akt1 PE=1 SV=3	Akt1	29	11	710519	638353	734044	719627	672042	727094	681857	702644	660872	694547	716935	675225	738717	743433	743261	647913	670087	697322
SJPG0104179.001	sp|Q8INF2|TAM41_DROME	Phosphatidate cytidylyltransferase, mitochondrial OS=Drosophila melanogaster OX=7227 GN=CG33331 PE=2 SV=1	CG33331	11	5	475891	453169	446265	457422	509394	461872	436185	433391	408206	489151	518617	475626	454354	472582	533277	348416	447650	432005
SJPG0114337.001	sp|Q8INF7|DAAF5_DROME	Dynein assembly factor 5, axonemal OS=Drosophila melanogaster OX=7227 GN=HEATR2 PE=2 SV=1	HEATR2	46	20	652194	533083	666708	757936	718028	720131	707767	651816	504612	618621	741752	661132	642876	700702	686434	641710	593401	643325
SJPG0114498.001	sp|Q8INI8|HSP72_DROME	Major heat shock 70 kDa protein Ba OS=Drosophila melanogaster OX=7227 GN=Hsp70Ba PE=2 SV=2	Hsp70Ba	118	13	3.17066e+07	2.98906e+07	3.42118e+07	3.53204e+07	3.28709e+07	3.40846e+07	3.45042e+07	3.44972e+07	2.86847e+07	3.19833e+07	3.41678e+07	3.45152e+07	3.31032e+07	3.41661e+07	2.98087e+07	3.3623e+07	2.90906e+07	3.29676e+07
SJPG0115953.001	sp|Q8INK6|PGPLB_DROME	Peptidoglycan-recognition protein LB OS=Drosophila melanogaster OX=7227 GN=PGRP-LB PE=1 SV=1	PGRP-LB	16	7	435697	512342	338017	358368	414106	351058	420313	420486	525099	523937	408226	468033	450116	404180	516712	385597	429772	433120
SJPG0117062.001	sp|Q8INK9|MSRB_DROME	Methionine-R-sulfoxide reductase B1 OS=Drosophila melanogaster OX=7227 GN=SelR PE=1 SV=3	SelR	8	3	64959.3	67758.3	63753.3	69393.9	64537.6	65392	82281.4	74210.7	88993.7	72749.5	71636.7	62008.5	66509.8	57785	62431.2	72446.1	73803.6	72262.6
SJPG0117062.002	sp|Q8INK9-2|MSRB_DROME	Isoform A of Methionine-R-sulfoxide reductase B1 OS=Drosophila melanogaster OX=7227 GN=SelR	SelR	4	3	71274.3	71536.2	67289.1	68651.3	57301	63095.8	85231.4	77804.8	88926.7	77492.7	67702.2	69008.4	65173	56810.7	54030.5	79732	69617.8	71692.7
SJPG0117062.005	sp|Q8INK9-6|MSRB_DROME	Isoform G of Methionine-R-sulfoxide reductase B1 OS=Drosophila melanogaster OX=7227 GN=SelR	SelR	7	5	156636	188404	160512	161400	160471	154636	188315	168948	183260	160317	152149	173141	160185	147569	149275	178371	168866	178632
SJPG0117062.006	sp|Q8INK9-7|MSRB_DROME	Isoform H of Methionine-R-sulfoxide reductase B1 OS=Drosophila melanogaster OX=7227 GN=SelR	SelR	9	5	196039	218671	181033	188403	193211	191415	226374	205399	225888	232229	199192	198318	207400	180814	191853	216978	210590	220631
SJPG0120879.001	sp|Q8INM3|SLE_DROME	Protein slender lobes OS=Drosophila melanogaster OX=7227 GN=sle PE=1 SV=1	sle	19	10	213001	199036	228338	239969	229646	231453	246374	226845	213026	220566	248247	231497	236267	229223	233133	213094	208266	226408
SJPG0119096.001	sp|Q8INT5|DAAF1_DROME	Dynein assembly factor 1, axonemal homolog OS=Drosophila melanogaster OX=7227 GN=dtr PE=2 SV=2	dtr	57	30	688405	605180	754854	836436	740077	779541	765667	710018	566457	636544	761483	719514	632620	683165	667635	704389	653832	728365
SJPG0117215.001	sp|Q8IPH9|SLOB_DROME	Slowpoke-binding protein OS=Drosophila melanogaster OX=7227 GN=Slob PE=1 SV=2	Slob	4	4	70016.5	91071.8	81419.3	73175.6	80328	74504	77410.2	79655.7	76946.8	84127.7	73552.3	88326.3	69489.7	63953	77780	70671.7	87959.7	83166.3
SJPG0114923.001	sp|Q8IPJ3|LUBEL_DROME	E3 ubiquitin-protein ligase lubel OS=Drosophila melanogaster OX=7227 GN=LUBEL PE=1 SV=2	LUBEL	65	30	1.72533e+07	1.51359e+07	1.85422e+07	1.79316e+07	1.69159e+07	1.75988e+07	1.68924e+07	1.55133e+07	1.43468e+07	1.51116e+07	1.70358e+07	1.72783e+07	1.60863e+07	1.66681e+07	1.60301e+07	1.60528e+07	1.53837e+07	1.64462e+07
SJPG0103796.001	sp|Q8IPK4|GLT25_DROME	Glycosyltransferase 25 family member OS=Drosophila melanogaster OX=7227 GN=CG31915 PE=2 SV=1	CG31915	12	5	241584	203962	253923	284502	250757	244479	230578	245643	200824	202457	282243	230892	290300	311706	279972	234962	221078	248613
SJPG0118876.001	sp|Q8IPM8|CPLX_DROME	Complexin OS=Drosophila melanogaster OX=7227 GN=cpx PE=2 SV=1	cpx	73	14	1.81141e+06	2.01344e+06	1.58274e+06	1.58244e+06	1.98132e+06	1.85277e+06	1.88936e+06	1.91624e+06	2.19705e+06	2.34854e+06	1.88222e+06	2.09318e+06	1.83977e+06	1.72281e+06	2.02645e+06	1.6928e+06	2.16135e+06	1.97776e+06
SJPG0118876.007	sp|Q8IPM8-8|CPLX_DROME	Isoform T of Complexin OS=Drosophila melanogaster OX=7227 GN=cpx	cpx	66	13	1.57511e+06	1.76479e+06	1.38513e+06	1.3798e+06	1.72834e+06	1.61045e+06	1.65448e+06	1.6746e+06	1.92979e+06	2.04265e+06	1.63155e+06	1.82654e+06	1.60145e+06	1.50249e+06	1.76914e+06	1.46265e+06	1.8968e+06	1.73929e+06
SJPG0103807.001	sp|Q8IQ13|EIF1A_DROME	Probable RNA-binding protein EIF1AD OS=Drosophila melanogaster OX=7227 GN=CG31957 PE=2 SV=1	CG31957	4	3	114086	94790	113104	124165	111821	114586	117126	108702	110447	105974	120143	120064	110718	110444	109098	99488.9	117311	111366
SJPG0117986.001	sp|Q8IQ27|UBP2_DROME	Ubiquitin carboxyl-terminal hydrolase Usp2 OS=Drosophila melanogaster OX=7227 GN=Usp2 PE=1 SV=1	Usp2	13	9	419550	424038	477344	469875	433771	478303	437887	464365	386277	408943	460168	434462	440161	490163	447818	433190	400487	424345
SJPG0117986.002	sp|Q8IQ27-2|UBP2_DROME	Isoform A of Ubiquitin carboxyl-terminal hydrolase Usp2 OS=Drosophila melanogaster OX=7227 GN=Usp2	Usp2	15	11	450960	408883	485761	465312	437261	482461	429301	443299	373594	410052	464648	421900	446134	496484	460063	431815	404260	423032
SJPG0116231.001	sp|Q8IQ56|TMM11_DROME	Transmembrane protein 11 homolog, mitochondrial OS=Drosophila melanogaster OX=7227 GN=Pmi PE=1 SV=3	Pmi	26	9	2.70602e+06	3.16946e+06	2.2723e+06	2.31254e+06	2.67126e+06	2.47462e+06	2.60287e+06	2.86682e+06	3.50738e+06	3.18307e+06	2.37623e+06	2.63357e+06	2.71461e+06	2.53125e+06	2.90914e+06	2.65226e+06	2.92109e+06	2.7583e+06
SJPG0115047.001	sp|Q8IQ70|MCU_DROME	Calcium uniporter protein, mitochondrial OS=Drosophila melanogaster OX=7227 GN=MCU PE=1 SV=2	MCU	29	9	1.3314e+06	1.38801e+06	1.3025e+06	1.29044e+06	1.35438e+06	1.40068e+06	1.21785e+06	1.37169e+06	1.3571e+06	1.50939e+06	1.455e+06	1.33226e+06	1.41524e+06	1.38839e+06	1.39604e+06	1.33238e+06	1.38214e+06	1.37674e+06
SJPG0104923.001	sp|Q8IQC1|TVP23_DROME	Uncharacterized Golgi apparatus membrane protein-like protein CG5021 OS=Drosophila melanogaster OX=7227 GN=CG5021 PE=2 SV=2	CG5021	10	3	343315	298692	342564	317872	362160	310816	367941	281968	361836	299082	332243	341893	335900	310784	321002	319194	342774	338880
SJPG0115243.001	sp|Q8IQF1|MOCS1_DROME	Molybdenum cofactor biosynthesis protein 1 OS=Drosophila melanogaster OX=7227 GN=Mocs1 PE=2 SV=1	Mocs1	4	3	77210.6	79510.1	76998.2	81825.2	84826	97344	96157.7	78091	78109.8	83799.8	85723.9	84621.7	73830.2	71758.1	88495.4	81810.9	75244	80244.3
SJPG0115239.001	sp|Q8IQG1|MOB2_DROME	MOB kinase activator-like 2 OS=Drosophila melanogaster OX=7227 GN=Mob2 PE=1 SV=3	Mob2	11	5	254048	205815	233857	246107	242417	228798	256163	232873	211980	237427	235667	256695	240543	234655	225822	262658	215716	220063
SJPG0112132.001	sp|Q8IQQ4|GORAB_DROME	RAB6-interacting golgin OS=Drosophila melanogaster OX=7227 GN=Gorab PE=1 SV=1	Gorab	6	4	216135	205456	220282	232367	215293	209547	247923	206210	194720	222712	237851	223975	236898	269996	247221	228579	216751	235162
SJPG0115682.001	sp|Q8IQV9|NU205_DROME	Nuclear pore complex protein Nup205 OS=Drosophila melanogaster OX=7227 GN=Nup205 PE=2 SV=1	Nup205	48	20	609759	548289	637961	601512	579080	623789	632298	596331	566920	608039	615422	619894	605156	622764	590381	578308	581472	574041
SJPG0103903.001	sp|Q8IRE4|TRM5_DROME	tRNA (guanine(37)-N1)-methyltransferase OS=Drosophila melanogaster OX=7227 GN=CG32281 PE=2 SV=2	CG32281	5	3	148181	136873	149273	152786	149277	148792	133464	145279	136020	133981	138533	125747	147044	138295	156179	112182	136559	127620
SJPG0119074.001	sp|Q8IRG6|SPT16_DROME	FACT complex subunit spt16 OS=Drosophila melanogaster OX=7227 GN=dre4 PE=1 SV=2	dre4	33	17	431475	391015	464026	464320	452239	458946	458089	421210	410704	434334	482214	464596	473370	472357	470008	417625	412821	412228
SJPG0103328.001	sp|Q8IRH5|Y2199_DROME	Zinc finger protein CG2199 OS=Drosophila melanogaster OX=7227 GN=CG2199 PE=1 SV=1	CG2199	18	11	305212	284631	344656	326452	326207	354003	326945	305538	294176	291325	302797	296329	312527	324235	289836	308294	287748	299487
SJPG0112113.001	sp|Q8IRI6|GTR1_DROME	Glucose transporter type 1 OS=Drosophila melanogaster OX=7227 GN=Glut1 PE=2 SV=4	Glut1	10	5	303526	327684	297351	329637	360923	335650	331735	350275	384769	370938	332695	339741	326935	321692	336394	303072	341665	331744
SJPG0112113.010	sp|Q8IRI6-12|GTR1_DROME	Isoform O of Glucose transporter type 1 OS=Drosophila melanogaster OX=7227 GN=Glut1	Glut1	11	6	304478	324293	304460	326477	355548	341931	328054	346184	378244	370028	332304	338602	331001	330403	344814	300284	342385	325200
SJPG0112113.011	sp|Q8IRI6-13|GTR1_DROME	Isoform R of Glucose transporter type 1 OS=Drosophila melanogaster OX=7227 GN=Glut1	Glut1	18	9	301648	322939	311108	315657	343853	344403	323871	346241	366364	374682	327862	345876	339975	336166	352172	314135	330013	326078
SJPG0117185.001	sp|Q8IRR5|SIR4_DROME	NAD-dependent protein deacylase Sirt4 OS=Drosophila melanogaster OX=7227 GN=Sirt4 PE=2 SV=2	Sirt4	15	6	516066	574467	501101	496969	513210	448961	534202	530840	547225	515237	529948	491323	462486	551128	549773	441909	541059	570687
SJPG0121190.001	sp|Q8IRW8|TRR_DROME	Histone-lysine N-methyltransferase trr OS=Drosophila melanogaster OX=7227 GN=trr PE=1 SV=2	trr	3	3	48886.7	45565.7	50523.4	48726.8	47229.1	45508.4	43328.4	40033	43296.2	48067.3	51275.6	43478.9	45614.8	47270	49074.9	38413.8	42624.9	44170.4
SJPG0115762.001	sp|Q8MKK0|OB57A_DROME	General odorant-binding protein 57a OS=Drosophila melanogaster OX=7227 GN=Obp57a PE=2 SV=1	Obp57a	7	3	196979	226534	133557	178413	239419	231099	187821	196823	223304	208414	161727	178725	218321	202060	252363	233239	230924	203677
SJPG0103406.001	sp|Q8MKL1|U598_DROME	UPF0598 protein CG30010 OS=Drosophila melanogaster OX=7227 GN=CG30010 PE=2 SV=1	CG30010	6	3	227673	279719	223609	213310	214842	220758	204732	240262	233813	248456	185157	232580	218111	211157	207560	214080	238189	225133
SJPG0106519.001	sp|Q8MKN0|COQ9_DROME	Ubiquinone biosynthesis protein COQ9, mitochondrial OS=Drosophila melanogaster OX=7227 GN=Coq9 PE=2 SV=1	Coq9	48	15	1.2646e+06	1.38359e+06	1.26747e+06	1.33134e+06	1.36257e+06	1.3059e+06	1.36598e+06	1.31793e+06	1.4625e+06	1.38209e+06	1.31116e+06	1.35502e+06	1.26541e+06	1.29575e+06	1.32728e+06	1.35674e+06	1.4606e+06	1.43244e+06
SJPG0116422.001	sp|Q8MKW7|RNZ_DROME	Ribonuclease Z, mitochondrial OS=Drosophila melanogaster OX=7227 GN=RNaseZ PE=2 SV=2	RNaseZ	10	5	186124	178898	185742	192911	172543	166666	196023	188941	189697	177887	195072	181201	171776	186817	186827	173051	176667	198485
SJPG0114530.001	sp|Q8ML70|IMPP_DROME	Immune-induced peptides OS=Drosophila melanogaster OX=7227 GN=IMPPP PE=1 SV=3	IMPPP	82	12	1.60212e+06	2.34069e+06	1.28751e+06	1.38057e+06	1.6694e+06	1.459e+06	1.52081e+06	1.62222e+06	2.38382e+06	3.06963e+06	1.68777e+06	2.16088e+06	1.95794e+06	1.92691e+06	1.73094e+06	1.63642e+06	2.07329e+06	1.81553e+06
SJPG0114889.001	sp|Q8MLV1|LBR_DROME	Lamin-B receptor OS=Drosophila melanogaster OX=7227 GN=LBR PE=1 SV=1	LBR	20	10	158180	150668	193723	216186	180860	229108	188212	185135	164574	183718	173675	213441	184108	189265	141309	210991	164910	198968
SJPG0116775.001	sp|Q8MLY8|RS8_DROME	40S ribosomal protein S8 OS=Drosophila melanogaster OX=7227 GN=RpS8 PE=1 SV=1	RpS8	147	11	2.2051e+07	1.79914e+07	2.53399e+07	2.54129e+07	2.03354e+07	2.20252e+07	2.19289e+07	1.94444e+07	1.63108e+07	1.68979e+07	2.30896e+07	2.19704e+07	2.11397e+07	2.19986e+07	1.93133e+07	2.19907e+07	1.80088e+07	2.05214e+07
SJPG0114555.001	sp|Q8MLZ7|IDGF3_DROME	Chitinase-like protein Idgf3 OS=Drosophila melanogaster OX=7227 GN=Idgf3 PE=1 SV=3	Idgf3	85	18	2.30544e+06	2.13711e+06	2.54995e+06	2.37023e+06	2.20166e+06	2.3237e+06	2.27957e+06	2.1678e+06	1.88247e+06	1.95384e+06	2.26188e+06	2.2453e+06	2.37108e+06	2.58656e+06	2.2625e+06	2.1574e+06	2.07638e+06	2.32307e+06
SJPG0114553.001	sp|Q8MM24|IDGF1_DROME	Chitinase-like protein Idgf1 OS=Drosophila melanogaster OX=7227 GN=Idgf1 PE=1 SV=2	Idgf1	22	8	569754	677242	587521	587948	575190	546742	457119	688876	687214	642985	693656	539129	545710	505411	497193	500453	554655	594386
SJPG0104453.001	sp|Q8MMC4|CDV3_DROME	Protein CDV3 homolog OS=Drosophila melanogaster OX=7227 GN=CG3760 PE=1 SV=1	CG3760	87	20	3.89982e+06	3.43177e+06	4.38143e+06	4.39725e+06	3.65194e+06	4.1616e+06	4.07509e+06	3.81349e+06	3.24494e+06	3.23423e+06	3.78808e+06	3.90015e+06	3.75759e+06	3.79576e+06	3.13036e+06	4.03931e+06	3.3173e+06	3.79174e+06
SJPG0104453.002	sp|Q8MMC4-2|CDV3_DROME	Isoform B of Protein CDV3 homolog OS=Drosophila melanogaster OX=7227 GN=CG3760	CG3760	84	19	3.92792e+06	3.44853e+06	4.32641e+06	4.3506e+06	3.70851e+06	4.16327e+06	3.96365e+06	3.78705e+06	3.1789e+06	3.2564e+06	3.8591e+06	3.89357e+06	3.80376e+06	3.86549e+06	3.25971e+06	3.88556e+06	3.29528e+06	3.79771e+06
SJPG0115233.001	sp|Q8MPP3|D2MP_DROME	Matrix metalloproteinase-2 OS=Drosophila melanogaster OX=7227 GN=Mmp2 PE=2 SV=1	Mmp2	2	2	79238.2	60647.3	91184.3	82858.2	64617.7	62361.1	58972.1	68606.2	51333.5	54482.5	87054.4	65073.7	85568.5	86070.3	69110	72409.1	50275.2	68878.9
SJPG0121279.001	sp|Q8MR62|VIAF1_DROME	Viral IAP-associated factor homolog OS=Drosophila melanogaster OX=7227 GN=viaf PE=1 SV=1	viaf	21	7	746529	581171	866152	890080	693718	777851	734255	702406	507268	555044	829883	685626	743684	785797	658753	743865	592751	693369
SJPG0116157.001	sp|Q8MRC9|GALT9_DROME	Putative polypeptide N-acetylgalactosaminyltransferase 9 OS=Drosophila melanogaster OX=7227 GN=Pgant9 PE=1 SV=2	Pgant9	35	13	803030	669527	729492	708344	792868	754888	749525	642034	607616	674070	731698	764377	774135	810998	823976	698094	706930	702360
SJPG0105676.001	sp|Q8MRQ4|LMBD2_DROME	LMBR1 domain-containing protein 2 homolog OS=Drosophila melanogaster OX=7227 GN=CG8135 PE=2 SV=2	CG8135	4	2	129546	134772	134471	130921	142736	151260	134057	128060	139861	143800	136975	138463	139203	127486	149455	132284	137212	135868
SJPG0119905.001	sp|Q8MS27|RM35_DROME	39S ribosomal protein L35, mitochondrial OS=Drosophila melanogaster OX=7227 GN=mRpL35 PE=2 SV=1	mRpL35	6	3	399283	331554	454258	435965	385139	407902	411477	351729	307638	296525	409425	359128	358954	363461	372488	331352	338174	373267
SJPG0121315.001	sp|Q8MS59|WAT_DROME	Fatty acyl-CoA reductase wat OS=Drosophila melanogaster OX=7227 GN=wat PE=1 SV=1	wat	16	7	657317	516245	579462	570262	605654	609512	498112	511192	432112	496137	523760	525997	595663	587386	618583	499555	509590	435647
SJPG0104998.001	sp|Q8MSG8|APTX_DROME	Aprataxin-like protein OS=Drosophila melanogaster OX=7227 GN=CG5316 PE=2 SV=2	CG5316	15	5	275440	212835	304776	303519	256937	300312	277250	264402	234880	228536	287656	271026	288539	301123	298349	239076	250085	254570
SJPG0119856.001	sp|Q8MSS1|LVA_DROME	Protein lava lamp OS=Drosophila melanogaster OX=7227 GN=lva PE=1 SV=2	lva	215	85	908413	861215	890284	924804	938857	917595	983420	846021	831510	859882	898682	952114	936457	948677	930829	966014	872871	938093
SJPG0105735.001	sp|Q8MSU3|FRRS1_DROME	Putative ferric-chelate reductase 1 homolog OS=Drosophila melanogaster OX=7227 GN=CG8399 PE=2 SV=1	CG8399	34	17	603840	498800	596933	585213	604553	618894	581556	528354	487788	609905	688934	603084	689560	711697	686117	595071	574242	532194
SJPG0117462.001	sp|Q8MSU4|SYMPK_DROME	Symplekin OS=Drosophila melanogaster OX=7227 GN=Sym PE=1 SV=1	Sym	19	12	438689	395500	438591	442861	457301	443197	484201	444828	383434	443358	536356	482861	491814	506488	501227	455945	437464	432842
SJPG0120828.001	sp|Q8MSV2|SHEP_DROME	Protein alan shepard OS=Drosophila melanogaster OX=7227 GN=shep PE=1 SV=2	shep	45	10	957759	862865	942167	990180	971150	992105	993467	896890	886147	1.00952e+06	1.06329e+06	1.01839e+06	994258	990796	969082	1.03648e+06	949581	948606
SJPG0119217.001	sp|Q8MSX1|ENC_DROME	Protein encore OS=Drosophila melanogaster OX=7227 GN=enc PE=1 SV=2	enc	17	11	296351	267911	318658	307841	281833	321542	298227	284456	254488	266876	311038	309122	289929	314477	286855	284529	266190	293888
SJPG0118088.001	sp|Q8MSY4|VPS51_DROME	Vacuolar protein sorting-associated protein 51 homolog OS=Drosophila melanogaster OX=7227 GN=Vps51 PE=2 SV=1	Vps51	10	7	164327	170313	174531	175699	170554	172766	182069	183964	165904	164694	171429	165023	171636	180438	167590	161119	160105	167816
SJPG0115654.001	sp|Q8MT06|GNL3_DROME	Guanine nucleotide-binding protein-like 3 homolog OS=Drosophila melanogaster OX=7227 GN=Ns1 PE=1 SV=2	Ns1	23	12	296015	253935	324807	326504	279454	286967	351841	285370	280767	277287	328038	310532	330394	305326	301212	313110	262050	285971
SJPG0112038.001	sp|Q8MT08|DRC4_DROME	Dynein regulatory complex subunit 4 OS=Drosophila melanogaster OX=7227 GN=Gas8 PE=2 SV=1	Gas8	8	4	252073	247644	242654	237778	281929	285126	263528	267928	253584	322993	262435	248434	248856	248141	277580	245645	264106	265640
SJPG0119200.001	sp|Q8MUJ1|EIGER_DROME	Protein eiger OS=Drosophila melanogaster OX=7227 GN=egr PE=1 SV=1	egr	5	2	161566	129570	170991	148104	149145	147181	135148	126472	128142	134856	162885	132906	157465	169207	161517	126790	135702	132424
SJPG0116155.001	sp|Q8MV48|GALT7_DROME	N-acetylgalactosaminyltransferase 7 OS=Drosophila melanogaster OX=7227 GN=Pgant7 PE=1 SV=2	Pgant7	59	16	780302	641145	808762	826576	782537	809866	774859	740361	618460	680554	830501	796129	776342	846087	784503	704273	672861	752121
SJPG0102993.001	sp|Q8SWR2|BICRD_DROME	Bicaudal D-related protein homolog OS=Drosophila melanogaster OX=7227 GN=CG17365 PE=2 SV=1	CG17365	10	5	371532	431289	357597	361219	402893	406784	415817	418500	405120	413255	440424	428825	420968	425186	432054	411394	431583	449266
SJPG0100480.001	sp|Q8SWR8|ATX2_DROME	Ataxin-2 homolog OS=Drosophila melanogaster OX=7227 GN=Atx2 PE=1 SV=1	Atx2	29	15	1.27531e+06	1.11365e+06	1.36148e+06	1.38598e+06	1.25606e+06	1.30276e+06	1.34013e+06	1.17309e+06	1.10991e+06	1.17947e+06	1.34013e+06	1.28113e+06	1.2534e+06	1.23048e+06	1.14135e+06	1.34081e+06	1.13725e+06	1.18049e+06
SJPG0101970.001	sp|Q8SWU7|OLA1_DROME	Obg-like ATPase 1 OS=Drosophila melanogaster OX=7227 GN=CG1354 PE=1 SV=1	CG1354	100	21	7.96353e+06	6.88546e+06	8.04097e+06	8.33984e+06	7.49875e+06	7.50653e+06	7.79925e+06	7.08327e+06	6.48964e+06	6.60736e+06	8.4555e+06	7.33151e+06	7.73785e+06	7.19952e+06	7.90969e+06	7.55098e+06	7.26005e+06	7.75983e+06
SJPG0111912.001	sp|Q8SWV6|FICD_DROME	Protein adenylyltransferase Fic OS=Drosophila melanogaster OX=7227 GN=Fic PE=1 SV=1	Fic	3	3	83929.3	71348.6	81304.1	77595.7	77894	77897.6	64982.5	67811.8	65522.4	72829	70684.7	71267.5	81077.5	86691.6	90070.3	78467.2	76683.2	81936.3
SJPG0116198.001	sp|Q8SX37|CDIPT_DROME	CDP-diacylglycerol--inositol 3-phosphatidyltransferase OS=Drosophila melanogaster OX=7227 GN=Pis PE=1 SV=1	Pis	25	5	2.33271e+06	2.41638e+06	2.10961e+06	2.00267e+06	2.43779e+06	2.31539e+06	2.21211e+06	2.09024e+06	2.2841e+06	2.63153e+06	2.17628e+06	2.55974e+06	2.24763e+06	2.03285e+06	2.07184e+06	2.28217e+06	2.22598e+06	2.06984e+06
SJPG0101248.001	sp|Q8SX68|Y0915_DROME	Uncharacterized protein CG10915 OS=Drosophila melanogaster OX=7227 GN=CG10915 PE=1 SV=1	CG10915	23	11	398076	356120	376398	387534	390611	393082	375137	381208	351794	390655	430038	385581	424827	429979	435404	376077	366587	361637
SJPG0120949.001	sp|Q8SX83|SPEN_DROME	Protein split ends OS=Drosophila melanogaster OX=7227 GN=spen PE=1 SV=2	spen	2	2	40412.8	38840.2	35510.2	36460.1	44855.2	41568.3	35535.6	38743.1	27396.7	42887.1	40252.8	37159.6	37257.1	43925.6	53038.2	49988.1	44521.4	51659.1
SJPG0120294.001	sp|Q8SX86|NUTC_DROME	Protein nutcracker OS=Drosophila melanogaster OX=7227 GN=ntc PE=1 SV=1	ntc	9	6	141324	133144	152521	144281	132463	146566	149019	139309	130452	136438	155417	151096	139950	157824	127853	136484	125782	135671
SJPG0118506.001	sp|Q8SXY6|TMEDA_DROME	Transmembrane emp24 domain-containing protein bai OS=Drosophila melanogaster OX=7227 GN=bai PE=2 SV=1	bai	77	9	4.16869e+06	3.69002e+06	4.34017e+06	4.10221e+06	3.90816e+06	4.23448e+06	4.14078e+06	3.61636e+06	3.30426e+06	3.26812e+06	3.76778e+06	3.99433e+06	3.81831e+06	4.00003e+06	3.49934e+06	4.01149e+06	3.29813e+06	3.62127e+06
SJPG0119453.001	sp|Q8SY33|GAWKY_DROME	Protein Gawky OS=Drosophila melanogaster OX=7227 GN=gw PE=1 SV=1	gw	24	12	444586	422901	465440	469149	421729	454578	464056	439602	423221	408840	452871	471044	439618	435621	397638	442746	409895	455554
SJPG0120730.001	sp|Q8SY41|BCAS3_DROME	Breast carcinoma-amplified sequence 3 homolog OS=Drosophila melanogaster OX=7227 GN=rudhira PE=1 SV=1	rudhira	19	9	196381	168413	201555	198702	172663	165656	196221	185454	159384	155564	192999	183839	192281	212679	195115	167203	170362	188863
SJPG0115755.001	sp|Q8SY61|OB56D_DROME	General odorant-binding protein 56d OS=Drosophila melanogaster OX=7227 GN=Obp56d PE=1 SV=2	Obp56d	51	7	4.2683e+06	6.87186e+06	3.22497e+06	3.85273e+06	5.99252e+06	4.66124e+06	4.41198e+06	6.31447e+06	7.4617e+06	7.80429e+06	4.77855e+06	4.96425e+06	6.44535e+06	4.93693e+06	6.62505e+06	4.25517e+06	6.44715e+06	5.28632e+06
SJPG0103960.001	sp|Q8SY96|NFU1_DROME	NFU1 iron-sulfur cluster scaffold homolog, mitochondrial OS=Drosophila melanogaster OX=7227 GN=CG32500 PE=2 SV=1	CG32500	24	5	963445	1.0101e+06	967284	1.05209e+06	950558	1.01686e+06	1.07776e+06	1.00414e+06	1.096e+06	1.05181e+06	1.00344e+06	1.01314e+06	961669	1.25311e+06	934668	1.1116e+06	1.04904e+06	1.00224e+06
SJPG0117815.001	sp|Q8SYD0|TTC19_DROME	Tetratricopeptide repeat protein 19 homolog, mitochondrial OS=Drosophila melanogaster OX=7227 GN=Ttc19 PE=2 SV=1	Ttc19	38	13	1.12634e+06	1.15942e+06	1.08095e+06	1.14001e+06	1.12011e+06	1.12672e+06	1.10438e+06	1.1226e+06	1.04773e+06	1.11913e+06	1.06593e+06	1.10403e+06	1.15825e+06	1.16259e+06	1.19227e+06	965876	1.04575e+06	1.02954e+06
SJPG0106188.001	sp|Q8SYG2|CSN3_DROME	COP9 signalosome complex subunit 3 OS=Drosophila melanogaster OX=7227 GN=CSN3 PE=2 SV=2	CSN3	40	15	1.04008e+06	906579	1.12812e+06	1.1217e+06	1.01973e+06	1.1017e+06	1.09225e+06	1.07073e+06	966097	968374	1.11503e+06	1.04248e+06	1.03439e+06	1.10699e+06	986044	1.0564e+06	928660	935810
SJPG0103060.001	sp|Q8SYS7|NARF_DROME	Probable cytosolic Fe-S cluster assembly factor CG17683 OS=Drosophila melanogaster OX=7227 GN=CG17683 PE=2 SV=1	CG17683	25	10	576069	560110	607653	602555	568477	564347	597051	590316	574701	585592	630927	591117	631250	627751	653113	584392	607520	599229
SJPG0117031.001	sp|Q8SZ16|SDHF3_DROME	Succinate dehydrogenase assembly factor 3, mitochondrial OS=Drosophila melanogaster OX=7227 GN=Sdhaf3 PE=2 SV=1	Sdhaf3	14	4	633686	608568	581147	536913	555596	539591	560610	534104	503156	594887	615589	550790	571050	574802	631576	587148	565960	531365
SJPG0112131.001	sp|Q8SZ63|GOGA5_DROME	Golgin-84 OS=Drosophila melanogaster OX=7227 GN=Golgin84 PE=1 SV=2	Golgin84	15	10	196607	182243	202657	206779	202764	210421	203640	186811	174707	187492	196003	199255	206721	210319	204201	197885	173625	189154
SJPG0111894.001	sp|Q8SZA8|ADXH2_DROME	Adrenodoxin-like protein 2, mitochondrial OS=Drosophila melanogaster OX=7227 GN=Fdx2 PE=2 SV=1	Fdx2	35	6	895270	1.16098e+06	877337	945407	1.03421e+06	958654	1.0543e+06	1.10518e+06	1.35665e+06	1.05021e+06	864216	972606	949662	873275	990819	1.05783e+06	1.10239e+06	1.10198e+06
SJPG0120731.001	sp|Q8T045|RUMI_DROME	O-glucosyltransferase rumi OS=Drosophila melanogaster OX=7227 GN=rumi PE=1 SV=1	rumi	3	3	37856	29160.8	44199.5	37493.4	34497.2	35888.3	41680.1	35850.9	26584.9	28670.2	37600.9	37808.5	26893.9	35199.7	30650.8	28355.4	25012.5	25479
SJPG0115530.001	sp|Q8T062|NEP4_DROME	Neprilysin-4 OS=Drosophila melanogaster OX=7227 GN=Nep4 PE=1 SV=1	Nep4	3	3	37844.6	43900.7	45544.6	46990.1	32390.4	53657.4	40930	46779.4	41488.7	45842.3	48283.6	41378	46446	37738.8	44986.9	32244.5	38415.4	38818.8
SJPG0115515.001	sp|Q8T079|GLYR1_DROME	Putative oxidoreductase GLYR1 homolog OS=Drosophila melanogaster OX=7227 GN=Ndf PE=1 SV=1	Ndf	106	23	1.25216e+06	1.21627e+06	1.34324e+06	1.35265e+06	1.31636e+06	1.41318e+06	1.30241e+06	1.29892e+06	1.219e+06	1.25513e+06	1.24087e+06	1.34364e+06	1.37397e+06	1.43215e+06	1.33788e+06	1.21675e+06	1.23518e+06	1.24992e+06
SJPG0102368.001	sp|Q8T088|WDR55_DROME	WD repeat-containing protein 55 homolog OS=Drosophila melanogaster OX=7227 GN=CG14722 PE=2 SV=1	CG14722	8	5	179546	139174	192739	189272	181144	174337	182255	152721	152036	154635	196579	167662	173460	179599	177727	168840	148589	146618
SJPG0114557.001	sp|Q8T0R7|IDGF5_DROME	Chitinase-like protein Idgf5 OS=Drosophila melanogaster OX=7227 GN=Idgf5 PE=2 SV=3	Idgf5	9	6	257191	236983	271374	271126	276893	258820	265038	258811	286325	257088	273594	260639	284637	293987	287277	241536	290379	293723
SJPG0119510.001	sp|Q8T0S6|HIPPO_DROME	Serine/threonine-protein kinase hippo OS=Drosophila melanogaster OX=7227 GN=hpo PE=1 SV=1	hpo	14	6	152258	125195	175178	188571	141695	160847	170750	154961	124996	122951	174238	148076	156073	168815	139010	157304	136206	148632
SJPG0111784.001	sp|Q8T390|SH3G3_DROME	Endophilin-A OS=Drosophila melanogaster OX=7227 GN=EndoA PE=1 SV=1	EndoA	74	18	6.69659e+06	6.68498e+06	6.12679e+06	6.41057e+06	7.2116e+06	7.15072e+06	7.08093e+06	7.10264e+06	7.43071e+06	7.97998e+06	6.99365e+06	7.30943e+06	7.16238e+06	7.09155e+06	7.52303e+06	6.46349e+06	6.94391e+06	6.7258e+06
SJPG0118548.001	sp|Q8T3L6|FABD_DROME	Probable malonyl-CoA-acyl carrier protein transacylase, mitochondrial OS=Drosophila melanogaster OX=7227 GN=beg PE=2 SV=2	beg	32	10	1.28768e+06	1.2059e+06	1.24735e+06	1.23229e+06	1.21463e+06	1.16074e+06	1.17183e+06	1.16329e+06	1.06626e+06	1.19728e+06	1.34717e+06	1.19565e+06	1.27889e+06	1.29263e+06	1.3893e+06	1.15415e+06	1.15438e+06	1.14803e+06
SJPG0116754.001	sp|Q8T3U2|RS23_DROME	40S ribosomal protein S23 OS=Drosophila melanogaster OX=7227 GN=RpS23 PE=1 SV=1	RpS23	140	7	1.41908e+07	1.08195e+07	1.53113e+07	1.55044e+07	1.32047e+07	1.42246e+07	1.34697e+07	1.22809e+07	1.00812e+07	1.1058e+07	1.4846e+07	1.41951e+07	1.33285e+07	1.45666e+07	1.26791e+07	1.36968e+07	1.16864e+07	1.28544e+07
SJPG0115117.001	sp|Q8T3X9|ISCA1_DROME	Iron-sulfur cluster assembly 1 homolog, mitochondrial OS=Drosophila melanogaster OX=7227 GN=MagR PE=1 SV=1	MagR	38	7	1.31993e+06	1.20705e+06	1.43803e+06	1.30314e+06	1.18567e+06	1.21468e+06	1.26455e+06	1.1129e+06	1.04604e+06	1.03645e+06	1.21208e+06	1.24017e+06	1.21359e+06	856840	1.1479e+06	1.23392e+06	1.14343e+06	1.19695e+06
SJPG0115117.002	sp|Q8T3X9-2|ISCA1_DROME	Isoform 2 of Iron-sulfur cluster assembly 1 homolog, mitochondrial OS=Drosophila melanogaster OX=7227 GN=MagR	MagR	32	7	1.1145e+06	1.03828e+06	1.24054e+06	1.11968e+06	987013	1.03464e+06	1.07697e+06	960578	888116	865032	1.00887e+06	1.06473e+06	1.029e+06	731575	932034	1.05041e+06	948755	998625
SJPG0120637.001	sp|Q8T498|GAP2_DROME	Ras GTPase-activating protein raskol OS=Drosophila melanogaster OX=7227 GN=raskol PE=1 SV=3	raskol	3	3	52339.3	45701.5	53478.5	53317.7	51619	51232.7	55214.8	49923.5	49610.7	46836	55592	51105.7	54233.4	52993.5	52349.6	46596.2	51331.9	44977.5
SJPG0115989.001	sp|Q8T4E1|GPI8_DROME	Putative GPI-anchor transamidase OS=Drosophila melanogaster OX=7227 GN=PIG-K PE=2 SV=1	PIG-K	13	5	174839	169188	174613	178950	177396	168613	176239	167804	162053	167684	170371	182015	173346	177435	177526	163969	173811	186095
SJPG0119216.001	sp|Q8T4F7|ENA_DROME	Protein enabled OS=Drosophila melanogaster OX=7227 GN=ena PE=1 SV=4	ena	14	3	5.35547e+06	4.86738e+06	4.06983e+06	3.9475e+06	4.3623e+06	3.81052e+06	3.13317e+06	3.08656e+06	2.88153e+06	5.59576e+06	4.8529e+06	5.77616e+06	5.89886e+06	4.40284e+06	7.05955e+06	4.58425e+06	4.78671e+06	3.85927e+06
SJPG0119482.001	sp|Q8T6B9|PUF68_DROME	Poly(U)-binding-splicing factor half pint OS=Drosophila melanogaster OX=7227 GN=hfp PE=1 SV=2	hfp	23	11	479907	349537	499310	489850	455260	485772	437024	405187	340348	385077	490635	428663	453545	482006	434753	428458	363253	362390
SJPG0100304.001	sp|Q8T8L8|ALG10_DROME	Putative Dol-P-Glc:Glc(2)Man(9)GlcNAc(2)-PP-Dol alpha-1,2-glucosyltransferase OS=Drosophila melanogaster OX=7227 GN=Alg10 PE=2 SV=1	Alg10	5	2	83178.7	80969.6	101791	82062.2	112650	109527	65879.7	83684.9	70943.5	80547.2	95957.7	83276.7	82081.6	96603.5	83980.5	76773.8	56727.5	75323.9
SJPG0104465.001	sp|Q8T8R1|Y3800_DROME	CCHC-type zinc finger protein CG3800 OS=Drosophila melanogaster OX=7227 GN=CG3800 PE=1 SV=1	CG3800	202	10	1.17158e+07	9.36223e+06	1.29883e+07	1.23847e+07	1.11728e+07	1.18653e+07	1.19363e+07	1.08654e+07	1.00894e+07	9.21332e+06	1.22352e+07	1.13139e+07	1.10924e+07	1.12684e+07	1.03197e+07	1.07764e+07	9.91234e+06	1.05863e+07
SJPG0118605.001	sp|Q8T9B6|MESD_DROME	LDLR chaperone boca OS=Drosophila melanogaster OX=7227 GN=boca PE=1 SV=2	boca	35	11	2.10342e+06	2.03739e+06	2.15673e+06	2.14314e+06	1.99704e+06	1.96239e+06	2.13136e+06	1.95632e+06	1.91461e+06	1.91008e+06	2.24305e+06	2.07253e+06	2.0288e+06	2.08943e+06	1.94204e+06	2.01364e+06	1.94564e+06	2.15609e+06
SJPG0119276.001	sp|Q8WSF3|FDL_DROME	Probable beta-hexosaminidase fdl OS=Drosophila melanogaster OX=7227 GN=fdl PE=1 SV=1	fdl	26	10	807439	679428	820003	844642	763818	804741	735202	746782	657126	732585	901121	758013	841654	815537	843015	751833	718887	757212
SJPG0118614.001	sp|Q8WTC1|RT15_DROME	28S ribosomal protein S15, mitochondrial OS=Drosophila melanogaster OX=7227 GN=bonsai PE=2 SV=2	bonsai	22	11	1.75988e+06	1.34408e+06	1.79924e+06	1.88209e+06	1.67387e+06	1.79216e+06	1.72972e+06	1.4941e+06	1.25084e+06	1.44321e+06	1.64041e+06	1.65579e+06	1.6278e+06	1.77873e+06	1.74799e+06	1.56825e+06	1.46907e+06	1.62031e+06
SJPG0115389.001	sp|Q94511|NDUS1_DROME	NADH-ubiquinone oxidoreductase 75 kDa subunit, mitochondrial OS=Drosophila melanogaster OX=7227 GN=ND-75 PE=2 SV=3	ND-75	691	50	2.3393e+07	2.6836e+07	2.24181e+07	2.33079e+07	2.43994e+07	2.39451e+07	2.56385e+07	2.54471e+07	2.74016e+07	2.54479e+07	2.23594e+07	2.36717e+07	2.32835e+07	2.35852e+07	2.3684e+07	2.49889e+07	2.6439e+07	2.52683e+07
SJPG0106154.001	sp|Q94514|COX5A_DROME	Cytochrome c oxidase subunit 5A, mitochondrial OS=Drosophila melanogaster OX=7227 GN=COX5A PE=2 SV=2	COX5A	188	11	5.83248e+07	6.94675e+07	5.05532e+07	5.12348e+07	6.1092e+07	5.36126e+07	5.66306e+07	6.23004e+07	6.88106e+07	6.51009e+07	5.396e+07	5.76125e+07	5.85359e+07	5.75919e+07	6.72838e+07	5.596e+07	6.74741e+07	6.412e+07
SJPG0100148.001	sp|Q94516|AT5F1_DROME	ATP synthase subunit b, mitochondrial OS=Drosophila melanogaster OX=7227 GN=ATPsynB PE=2 SV=2	ATPsynB	446	22	4.64738e+07	5.31278e+07	4.21196e+07	4.36802e+07	4.91148e+07	4.64021e+07	4.75562e+07	4.96674e+07	5.40082e+07	5.2053e+07	4.29613e+07	4.7133e+07	4.59134e+07	4.55657e+07	4.97629e+07	4.71685e+07	5.30513e+07	4.87691e+07
SJPG0112291.001	sp|Q94517|HDAC1_DROME	Histone deacetylase HDAC1 OS=Drosophila melanogaster OX=7227 GN=HDAC1 PE=1 SV=2	HDAC1	16	7	413050	389267	462909	454302	410071	440786	443039	444323	372571	376623	443545	432567	427651	426936	407508	389399	386380	384889
SJPG0115496.001	sp|Q94518|NACA_DROME	Nascent polypeptide-associated complex subunit alpha OS=Drosophila melanogaster OX=7227 GN=Nacalpha PE=1 SV=2	Nacalpha	101	9	9.13365e+06	7.56284e+06	1.10926e+07	1.0776e+07	8.01988e+06	8.85891e+06	9.79432e+06	8.62699e+06	7.41288e+06	6.67283e+06	9.59101e+06	8.74069e+06	8.9757e+06	9.02437e+06	7.47324e+06	9.3388e+06	7.44577e+06	8.85286e+06
SJPG0115390.001	sp|Q94519|ACPM_DROME	Acyl carrier protein, mitochondrial OS=Drosophila melanogaster OX=7227 GN=ND-ACP PE=2 SV=1	ND-ACP	23	2	1.94052e+07	1.55814e+07	1.75851e+07	1.57548e+07	1.72003e+07	1.50671e+07	1.30648e+07	1.37817e+07	1.30888e+07	1.19145e+07	1.76054e+07	1.18056e+07	1.43058e+07	1.7849e+07	1.82243e+07	1.49045e+07	1.48383e+07	1.27363e+07
SJPG0115390.002	sp|Q94519-2|ACPM_DROME	Isoform 1 of Acyl carrier protein, mitochondrial OS=Drosophila melanogaster OX=7227 GN=ND-ACP	ND-ACP	43	3	1.76979e+07	2.14068e+07	1.80142e+07	1.81011e+07	1.91042e+07	1.853e+07	2.04288e+07	1.96538e+07	2.22708e+07	2.01537e+07	1.85304e+07	1.8796e+07	1.76913e+07	1.81843e+07	1.74099e+07	2.18026e+07	2.16023e+07	2.11415e+07
SJPG0100077.001	sp|Q94521|DNAT_DROME	Dopamine N-acetyltransferase OS=Drosophila melanogaster OX=7227 GN=AANAT1 PE=1 SV=1	AANAT1	30	10	1.18794e+06	1.48678e+06	1.09193e+06	1.13283e+06	1.2532e+06	1.16436e+06	1.25328e+06	1.34055e+06	1.54892e+06	1.42884e+06	1.22304e+06	1.32519e+06	1.20428e+06	1.10609e+06	1.16759e+06	1.34479e+06	1.39855e+06	1.37762e+06
SJPG0117020.001	sp|Q94522|SUCA_DROME	Succinate--CoA ligase [ADP/GDP-forming] subunit alpha, mitochondrial OS=Drosophila melanogaster OX=7227 GN=Scsalpha1 PE=2 SV=3	Scsalpha1	416	22	3.4393e+07	3.93787e+07	3.38152e+07	3.34294e+07	3.47699e+07	3.4401e+07	3.4633e+07	3.63912e+07	3.80234e+07	3.61781e+07	3.21731e+07	3.45722e+07	3.24993e+07	3.28136e+07	3.26574e+07	3.56458e+07	3.78227e+07	3.5162e+07
SJPG0117025.001	sp|Q94523|SDHA_DROME	Succinate dehydrogenase [ubiquinone] flavoprotein subunit, mitochondrial OS=Drosophila melanogaster OX=7227 GN=SdhA PE=2 SV=3	SdhA	589	36	4.07923e+07	4.77466e+07	3.9394e+07	4.1725e+07	4.42887e+07	4.26633e+07	4.38084e+07	4.64404e+07	4.92006e+07	4.7105e+07	4.02256e+07	4.31722e+07	4.14066e+07	4.20497e+07	4.42156e+07	4.29518e+07	4.73456e+07	4.48084e+07
SJPG0106951.001	sp|Q94524|DYLT_DROME	Dynein light chain Tctex-type OS=Drosophila melanogaster OX=7227 GN=Dlc90F PE=1 SV=1	Dlc90F	12	1	1.3494e+06	1.29138e+06	1.47953e+06	1.38456e+06	1.41785e+06	1.39434e+06	1.48587e+06	1.3469e+06	1.34838e+06	1.39378e+06	1.43854e+06	1.4008e+06	1.34638e+06	1.23625e+06	1.22072e+06	1.32411e+06	1.44146e+06	1.37652e+06
SJPG0116559.001	sp|Q94527|NFKB1_DROME	Nuclear factor NF-kappa-B p110 subunit OS=Drosophila melanogaster OX=7227 GN=Rel PE=1 SV=1	Rel	8	7	190016	194131	198452	227683	209987	232370	234376	220124	193017	240967	229780	246385	255365	233025	236714	227962	212582	214800
SJPG0112229.001	sp|Q94529|GS1_DROME	Probable pseudouridine-5'-phosphatase OS=Drosophila melanogaster OX=7227 GN=Gs1l PE=2 SV=2	Gs1l	102	12	4.14624e+06	5.21756e+06	3.96741e+06	3.82895e+06	4.3525e+06	3.99609e+06	4.59348e+06	4.69558e+06	5.51869e+06	4.52142e+06	3.69096e+06	4.2612e+06	3.99876e+06	3.65525e+06	4.3216e+06	4.41964e+06	5.20716e+06	4.56776e+06
SJPG0117862.001	sp|Q94535|U2AF1_DROME	Splicing factor U2af 38 kDa subunit OS=Drosophila melanogaster OX=7227 GN=U2af38 PE=1 SV=2	U2af38	8	5	156250	153716	162145	173516	163776	179585	171983	163321	152512	150412	169620	163288	163702	185020	158238	164265	144524	159252
SJPG0118477.001	sp|Q94545|ASH2_DROME	Set1/Ash2 histone methyltransferase complex subunit ASH2 OS=Drosophila melanogaster OX=7227 GN=ash2 PE=1 SV=2	ash2	6	4	113383	96430.1	112637	114134	117413	103198	120421	98593.8	109961	118844	123094	101583	123399	121379	136664	95214.7	123067	99193.9
SJPG0100478.001	sp|Q94546|ATU_DROME	Another transcription unit protein OS=Drosophila melanogaster OX=7227 GN=Atu PE=1 SV=2	Atu	11	5	265676	241687	278691	248973	259009	261665	244272	244301	246538	258708	271227	265213	268298	249441	257704	244393	235232	243204
SJPG0116574.001	sp|Q94547|RGA_DROME	Regulator of gene activity OS=Drosophila melanogaster OX=7227 GN=Rga PE=1 SV=2	Rga	9	5	306747	245714	317522	307574	266009	282936	280618	292807	248724	259355	333755	291026	298149	333116	311960	307605	253870	294998
SJPG0115653.001	sp|Q94887|NRX4_DROME	Neurexin-4 OS=Drosophila melanogaster OX=7227 GN=Nrx-IV PE=1 SV=2	Nrx-IV	173	41	1.9653e+06	1.58097e+06	2.11433e+06	2.05261e+06	1.93112e+06	2.11775e+06	1.83988e+06	1.76939e+06	1.63053e+06	1.82486e+06	2.09541e+06	1.90836e+06	2.07586e+06	2.21291e+06	1.98863e+06	1.93156e+06	1.73919e+06	1.69735e+06
SJPG0118223.001	sp|Q94899|CSN2_DROME	COP9 signalosome complex subunit 2 OS=Drosophila melanogaster OX=7227 GN=alien PE=1 SV=2	alien	39	10	415699	348825	431409	438249	416021	405583	423222	411903	367123	388200	459866	404989	419625	447881	428919	382347	370398	376552
SJPG0112103.001	sp|Q94900|GLUCL_DROME	Glutamate-gated chloride channel OS=Drosophila melanogaster OX=7227 GN=GluClalpha PE=1 SV=2	GluClalpha	20	9	543316	524961	503517	507742	593073	576587	555209	533843	550969	663234	595823	609347	613744	589521	671421	521047	559748	529839
SJPG0119756.001	sp|Q94901|LARK_DROME	RNA-binding protein lark OS=Drosophila melanogaster OX=7227 GN=lark PE=1 SV=1	lark	64	17	1.11389e+06	891851	1.1852e+06	1.17347e+06	1.09405e+06	1.17914e+06	1.05372e+06	981685	882568	975111	1.163e+06	1.05349e+06	1.08359e+06	1.12499e+06	1.05566e+06	983193	962182	911976
SJPG0116556.001	sp|Q94915|REG2_DROME	Rhythmically expressed gene 2 protein OS=Drosophila melanogaster OX=7227 GN=Reg-2 PE=2 SV=1	Reg-2	60	10	3.32325e+06	3.60454e+06	3.5238e+06	3.35639e+06	3.02724e+06	2.98243e+06	3.08322e+06	3.5536e+06	3.09032e+06	2.85484e+06	3.43316e+06	2.96713e+06	3.34117e+06	3.42727e+06	3.11735e+06	3.04831e+06	2.93416e+06	3.26593e+06
SJPG0120515.001	sp|Q94920|VDAC_DROME	Voltage-dependent anion-selective channel OS=Drosophila melanogaster OX=7227 GN=porin PE=1 SV=3	porin	990	17	6.08426e+07	6.74156e+07	5.87067e+07	6.21148e+07	6.44621e+07	6.43034e+07	6.30343e+07	6.62967e+07	7.17008e+07	6.84622e+07	5.96198e+07	6.51788e+07	6.1454e+07	6.06672e+07	6.28038e+07	6.49449e+07	6.8926e+07	6.68198e+07
SJPG0118466.001	sp|Q94981|ARI1_DROME	E3 ubiquitin-protein ligase ariadne-1 OS=Drosophila melanogaster OX=7227 GN=ari-1 PE=1 SV=2	ari-1	14	6	493400	472179	555406	555465	488704	545067	527962	491491	435684	444860	460909	500983	441496	482982	419433	558362	438273	470251
SJPG0114960.001	sp|Q95028|LDH_DROME	L-lactate dehydrogenase OS=Drosophila melanogaster OX=7227 GN=Ldh PE=2 SV=1	Ldh	110	15	2.01092e+06	2.13482e+06	2.1845e+06	2.28292e+06	1.91078e+06	1.95419e+06	2.08674e+06	2.02867e+06	2.23197e+06	1.71639e+06	2.01364e+06	1.88486e+06	1.90496e+06	1.9676e+06	1.70014e+06	2.19497e+06	1.95393e+06	2.1452e+06
SJPG0106524.001	sp|Q95029|CATL_DROME	Cathepsin L OS=Drosophila melanogaster OX=7227 GN=Cp1 PE=2 SV=2	Cp1	197	15	1.59478e+07	1.34534e+07	1.9476e+07	2.03402e+07	1.37144e+07	1.59128e+07	1.79637e+07	1.61641e+07	1.21103e+07	1.17539e+07	1.65961e+07	1.56235e+07	1.86058e+07	2.11975e+07	1.33193e+07	1.69808e+07	1.22863e+07	1.43352e+07
SJPG0116296.001	sp|Q95083|PSA5_DROME	Proteasome subunit alpha type-5 OS=Drosophila melanogaster OX=7227 GN=Prosalpha5 PE=2 SV=2	Prosalpha5	85	15	3.00172e+06	2.94126e+06	3.33629e+06	3.46618e+06	3.05613e+06	3.23295e+06	3.74042e+06	3.26061e+06	3.14964e+06	2.82383e+06	3.2012e+06	3.30478e+06	3.36621e+06	3.43808e+06	3.0651e+06	3.32166e+06	3.00711e+06	3.2717e+06
SJPG0115883.001	sp|Q95R48|OCTL_DROME	Organic cation transporter-like protein OS=Drosophila melanogaster OX=7227 GN=Orct2 PE=2 SV=2	Orct2	5	3	300648	144984	246019	220974	228303	212638	157677	163280	124684	181747	262188	182347	216846	270665	322043	159277	157513	165727
SJPG0119980.001	sp|Q95RA8|MOB1_DROME	MOB kinase activator-like 1 OS=Drosophila melanogaster OX=7227 GN=mats PE=1 SV=1	mats	21	6	250914	221401	242993	231147	253607	239481	246450	231749	210182	245461	264750	245344	251455	274266	268107	225821	222390	243870
SJPG0111994.001	sp|Q95RA9|GILT1_DROME	GILT-like protein 1 OS=Drosophila melanogaster OX=7227 GN=GILT1 PE=1 SV=1	GILT1	48	10	1.27687e+06	1.0447e+06	1.45662e+06	1.50141e+06	1.27555e+06	1.4691e+06	1.31918e+06	1.27615e+06	1.11899e+06	1.2214e+06	1.47123e+06	1.3739e+06	1.41835e+06	1.52617e+06	1.3055e+06	1.36349e+06	1.17124e+06	1.19124e+06
SJPG0119264.001	sp|Q95RI5|FAXC_DROME	Failed axon connections OS=Drosophila melanogaster OX=7227 GN=fax PE=1 SV=1	fax	233	28	4.96637e+06	3.98839e+06	5.03296e+06	6.14058e+06	5.93273e+06	6.21571e+06	6.11865e+06	5.72852e+06	4.96136e+06	5.4876e+06	5.90441e+06	5.83721e+06	6.05752e+06	6.15757e+06	5.85532e+06	5.51422e+06	5.25267e+06	5.50823e+06
SJPG0119181.001	sp|Q95RJ9|EBI_DROME	F-box-like/WD repeat-containing protein ebi OS=Drosophila melanogaster OX=7227 GN=ebi PE=1 SV=2	ebi	14	6	658379	648938	658350	654023	658446	662385	606611	660964	618140	654042	710977	666906	646212	699500	680314	602018	634819	651455
SJPG0101044.001	sp|Q95RN0|F172A_DROME	FAM172 family protein homolog CG10038 OS=Drosophila melanogaster OX=7227 GN=CG10038 PE=2 SV=1	CG10038	20	7	376668	325731	357409	345410	346885	328332	385873	320776	331353	360506	396910	363344	376524	394072	405740	322859	338941	335645
SJPG0118900.001	sp|Q95RU0|CUE_DROME	Protein cueball OS=Drosophila melanogaster OX=7227 GN=cue PE=1 SV=1	cue	6	5	117587	94137.9	134236	117906	91585	115649	105604	103306	85632.5	104102	105666	127517	124398	124332	96554	119178	84066.8	98455.2
SJPG0114818.001	sp|Q95RX5|KCMF1_DROME	E3 ubiquitin-protein ligase Kcmf1 OS=Drosophila melanogaster OX=7227 GN=Kcmf1 PE=1 SV=1	Kcmf1	3	2	53651	56693.2	55292.1	54655	50642.8	55013.2	63983.7	62986.3	52085.8	61531.5	53914.1	59870.2	61936.8	65670.8	64568.7	53982.1	53844.8	66758.1
SJPG0103480.001	sp|Q95SK3|CK5P3_DROME	CDK5RAP3-like protein OS=Drosophila melanogaster OX=7227 GN=CG30291 PE=2 SV=1	CG30291	47	13	957998	966616	951198	990068	928329	935378	974086	906912	831607	774412	855537	946146	895731	926471	856401	934722	853556	936355
SJPG0120865.001	sp|Q95SP2|HRD1_DROME	E3 ubiquitin-protein ligase HRD1 OS=Drosophila melanogaster OX=7227 GN=sip3 PE=1 SV=1	sip3	16	6	1.06425e+06	816308	1.01998e+06	934566	942247	931582	794153	789288	719766	747815	966476	867214	902784	1.01103e+06	946664	868288	781613	742066
SJPG0105544.001	sp|Q95SS8|TMM70_DROME	Transmembrane protein 70 homolog, mitochondrial OS=Drosophila melanogaster OX=7227 GN=CG7506 PE=2 SV=1	CG7506	25	5	1.38249e+06	1.31681e+06	1.41554e+06	1.36055e+06	1.25839e+06	1.33883e+06	1.23512e+06	1.27994e+06	1.1633e+06	1.26387e+06	1.2626e+06	1.26707e+06	1.16319e+06	1.26487e+06	1.1804e+06	1.22671e+06	1.20596e+06	1.2948e+06
SJPG0121341.001	sp|Q95ST2|WLS_DROME	Protein wntless OS=Drosophila melanogaster OX=7227 GN=wls PE=1 SV=1	wls	2	1	144553	191722	168281	149305	167629	149878	157903	148540	147127	176304	153955	156290	151877	132324	120938	181310	146945	161459
SJPG0104425.001	sp|Q95T10|XYLK_DROME	Glycosaminoglycan xylosylkinase homolog OS=Drosophila melanogaster OX=7227 GN=CG3631 PE=2 SV=1	CG3631	8	5	221274	187130	209552	185422	210939	212579	185358	204057	221438	234200	213545	217350	220069	236414	249875	206663	232585	213053
SJPG0117210.001	sp|Q95T19|SLIMP_DROME	Serine--tRNA synthetase-like protein Slimp OS=Drosophila melanogaster OX=7227 GN=Slimp PE=1 SV=1	Slimp	23	6	293223	285966	319132	324925	322611	338608	316526	318145	285429	232174	289299	279588	289252	321753	278052	261406	271618	297761
SJPG0104896.001	sp|Q95TN1|TPC13_DROME	Probable trafficking protein particle complex subunit 13 homolog OS=Drosophila melanogaster OX=7227 GN=CG4953 PE=2 SV=1	CG4953	14	6	635553	512235	634643	598204	600777	593436	540958	501043	459496	527930	642915	530995	625460	646672	692296	538758	596464	525233
SJPG0105528.001	sp|Q95TN4|COG4_DROME	Conserved oligomeric Golgi complex subunit 4 OS=Drosophila melanogaster OX=7227 GN=CG7456 PE=1 SV=1	CG7456	22	14	691494	537850	697130	690786	663408	664496	622990	574113	505007	559287	658687	585879	655587	705150	689778	600611	569454	550424
SJPG0114608.001	sp|Q95TS5|INT9_DROME	Integrator complex subunit 9 OS=Drosophila melanogaster OX=7227 GN=IntS9 PE=1 SV=1	IntS9	3	2	33674	29670.4	34017.7	32415.7	28067.5	34720.9	29654.1	29543.5	30366.3	26328.9	34090.6	33846.6	36796.5	37702.1	44495	28302.1	32033.5	29498.3
SJPG0120894.001	sp|Q95UN8|M3KSL_DROME	Mitogen-activated protein kinase kinase kinase OS=Drosophila melanogaster OX=7227 GN=slpr PE=1 SV=1	slpr	3	1	13171.2	11179.6	11268.1	12919.7	15546	12183.7	12603.3	12032.3	11052.1	13431.8	14385.1	12689.2	13505.4	12848.3	18412.6	11871	14312.2	14899.6
SJPG0119318.001	sp|Q95YI5|US74C_DROME	UDP-sugar transporter UST74c OS=Drosophila melanogaster OX=7227 GN=frc PE=1 SV=2	frc	9	2	117961	120384	109778	106096	109777	108552	124479	109074	121831	118335	112482	131597	126361	118666	122714	127670	122832	112107
SJPG0117629.001	sp|Q960E8|TF2H1_DROME	General transcription factor IIH subunit 1 OS=Drosophila melanogaster OX=7227 GN=Tfb1 PE=2 SV=1	Tfb1	3	3	124287	112663	123807	149507	126257	136500	121679	127962	102651	113446	122526	135932	117016	132184	128026	112667	117016	117864
SJPG0116987.001	sp|Q960T2|SAP47_DROME	Synapse-associated protein of 47 kDa OS=Drosophila melanogaster OX=7227 GN=Sap47 PE=1 SV=1	Sap47	109	13	1.22812e+07	1.27031e+07	1.18683e+07	1.16738e+07	1.31934e+07	1.34624e+07	1.37499e+07	1.34843e+07	1.44685e+07	1.46893e+07	1.26108e+07	1.45549e+07	1.28016e+07	1.20557e+07	1.30858e+07	1.16434e+07	1.32173e+07	1.21958e+07
SJPG0116987.003	sp|Q960T2-3|SAP47_DROME	Isoform I of Synapse-associated protein of 47 kDa OS=Drosophila melanogaster OX=7227 GN=Sap47	Sap47	117	10	1.21548e+07	1.28215e+07	1.17656e+07	1.15285e+07	1.32731e+07	1.37234e+07	1.39573e+07	1.37892e+07	1.48159e+07	1.4895e+07	1.22988e+07	1.47094e+07	1.26983e+07	1.16842e+07	1.25724e+07	1.17132e+07	1.33675e+07	1.21807e+07
SJPG0120042.001	sp|Q960V3|MILT_DROME	Trafficking kinesin-binding protein milt OS=Drosophila melanogaster OX=7227 GN=milt PE=1 SV=1	milt	8	6	402430	415487	359334	358257	393131	377945	371643	341083	392853	408161	402975	407666	413536	407378	393033	405487	388207	393148
SJPG0105715.001	sp|Q960W6|FACR3_DROME	Putative fatty acyl-CoA reductase CG8306 OS=Drosophila melanogaster OX=7227 GN=CG8306 PE=2 SV=1	CG8306	88	17	2.17062e+06	1.96349e+06	2.27853e+06	2.13323e+06	2.10283e+06	2.12132e+06	2.19562e+06	2.07761e+06	2.1172e+06	1.95529e+06	2.07695e+06	2.0978e+06	2.15213e+06	2.13623e+06	2.08034e+06	2.03024e+06	2.07008e+06	2.00092e+06
SJPG0114469.001	sp|Q960X8|HRS_DROME	Hepatocyte growth factor-regulated tyrosine kinase substrate OS=Drosophila melanogaster OX=7227 GN=Hrs PE=1 SV=1	Hrs	50	18	1.00447e+06	963720	1.03073e+06	1.04117e+06	1.02993e+06	1.04379e+06	997051	991096	908766	988074	1.05289e+06	1.00151e+06	1.05919e+06	1.09213e+06	1.04534e+06	971394	948563	1.00306e+06
SJPG0114833.001	sp|Q960Z0|KI10A_DROME	Kinesin-like protein Klp10A OS=Drosophila melanogaster OX=7227 GN=Klp10A PE=1 SV=1	Klp10A	60	16	650916	583867	695833	731171	657633	708648	678416	661746	560567	598020	734395	683805	690257	731265	657372	659078	586613	641684
SJPG0117560.001	sp|Q961C9|TNG11_DROME	Transport and Golgi organization protein 11 OS=Drosophila melanogaster OX=7227 GN=Tango11 PE=1 SV=1	Tango11	23	8	415913	412750	445789	431426	417143	434030	426360	418902	428837	424846	440670	434489	432918	440276	444828	453373	435132	439562
SJPG0119791.001	sp|Q961D9|BCL9_DROME	Protein BCL9 homolog OS=Drosophila melanogaster OX=7227 GN=lgs PE=1 SV=1	lgs	2	2	30409.2	33642.3	40711.1	34702.8	36461.8	33207.3	41973.8	39093.3	32339.5	27863.1	37277.9	37394.2	39727.6	36754.7	34057.5	37281.9	32746.2	36885.9
SJPG0106504.001	sp|Q961G1|COG3_DROME	Conserved oligomeric Golgi complex subunit 3 OS=Drosophila melanogaster OX=7227 GN=Cog3 PE=1 SV=1	Cog3	32	13	413184	413582	426636	412044	426263	427011	436291	411844	396964	408531	405692	439373	418648	419699	391609	440041	398668	433317
SJPG0100615.001	sp|Q961J5|BALAT_DROME	Beta-alanine transporter OS=Drosophila melanogaster OX=7227 GN=Balat PE=2 SV=1	Balat	2	2	72232.7	68691.1	71452.7	66653.3	59559.5	65738.3	52268.5	68650	71287.7	63685	54661.7	53855.5	55968.3	56917.6	50194.6	64750.9	65162.6	56340.5
SJPG0121214.001	sp|Q967D7|TUTL_DROME	Protein turtle OS=Drosophila melanogaster OX=7227 GN=tutl PE=1 SV=2	tutl	9	6	300130	301370	334004	325654	344313	356636	352117	342603	342666	362787	349786	342574	345941	335000	332429	319135	340407	312166
SJPG0119363.002	sp|Q967S7|GAGHB_DROME	Retrovirus-related Gag polyprotein from transposon HMS-Beagle OS=Drosophila melanogaster OX=7227 GN=gag PE=4 SV=1	gag	2	1	204366	217509	200566	191462	208493	204832	163880	180183	168102	218893	232219	227259	163387	244473	191668	191499	209572	203361
SJPG0121407.001	sp|Q99323|MYSN_DROME	Myosin heavy chain, non-muscle OS=Drosophila melanogaster OX=7227 GN=zip PE=1 SV=2	zip	636	122	7.00152e+06	6.14314e+06	7.90551e+06	7.80073e+06	6.62906e+06	7.1922e+06	7.0755e+06	7.33452e+06	6.08417e+06	6.42948e+06	8.68365e+06	7.3126e+06	7.58843e+06	7.62305e+06	7.03913e+06	6.3824e+06	6.01261e+06	6.72259e+06
SJPG0119344.001	sp|Q9BJZ5|FUSIL_DROME	RNA-binding protein fusilli OS=Drosophila melanogaster OX=7227 GN=fus PE=2 SV=1	fus	15	7	479349	430645	472707	447372	461383	478591	491045	413798	398700	425520	412747	485045	414844	422352	422165	464820	391096	411772
SJPG0119344.002	sp|Q9BJZ5-2|FUSIL_DROME	Isoform A of RNA-binding protein fusilli OS=Drosophila melanogaster OX=7227 GN=fus	fus	14	6	402759	361204	392018	370996	382645	397836	400611	337688	327552	357043	341095	399922	357537	362076	340910	397718	317986	338606
SJPG0117194.001	sp|Q9GPJ1|SKEL2_DROME	Protein Skeletor, isoforms D/E OS=Drosophila melanogaster OX=7227 GN=Skeletor PE=1 SV=3	Skeletor	20	11	472457	335420	569477	527019	440648	493276	426906	376952	288378	338095	487396	445602	465722	535007	465090	419479	355177	388090
SJPG0121070.001	sp|Q9GQF1|JIP3_DROME	JNK-interacting protein 3 OS=Drosophila melanogaster OX=7227 GN=syd PE=1 SV=1	syd	34	18	817167	746562	839375	797457	803727	804708	800829	772099	742587	783762	802281	806701	788105	817879	783628	804408	727398	750810
SJPG0116499.001	sp|Q9GQN0|RBP16_DROME	Ran-binding protein 16 OS=Drosophila melanogaster OX=7227 GN=Ranbp16 PE=2 SV=1	Ranbp16	50	22	331545	278496	348865	360240	337462	349217	344686	322631	281146	308683	358494	326968	325757	336312	317155	310237	302726	307270
SJPG0118131.001	sp|Q9GQN5|ATRX_DROME	Transcriptional regulator ATRX homolog OS=Drosophila melanogaster OX=7227 GN=XNP PE=1 SV=2	XNP	4	4	123182	115128	140572	117917	145253	143693	122552	123512	103491	129707	197741	124712	124300	153128	223779	129070	125524	124168
SJPG0119119.001	sp|Q9GU68|IF5A_DROME	Eukaryotic translation initiation factor 5A OS=Drosophila melanogaster OX=7227 GN=eEF5 PE=2 SV=2	eEF5	234	19	3.33877e+07	2.73083e+07	3.77155e+07	3.66318e+07	3.03503e+07	3.17036e+07	3.44886e+07	3.14697e+07	2.88528e+07	2.67985e+07	3.62764e+07	3.13901e+07	3.28753e+07	3.37554e+07	3.01328e+07	3.27882e+07	2.84647e+07	3.07213e+07
SJPG0115049.001	sp|Q9GYU7|MED10_DROME	Mediator of RNA polymerase II transcription subunit 10 OS=Drosophila melanogaster OX=7227 GN=MED10 PE=1 SV=1	MED10	3	2	22991.4	22459	25786.5	25686.6	26800.2	26674.5	23523	25977.4	22936.1	23978.6	27664	29251.5	27113.6	29968.9	26953.7	19316.9	24523.7	25530.2
SJPG0119989.001	sp|Q9GYU8|NUP88_DROME	Nuclear pore complex protein Nup88 OS=Drosophila melanogaster OX=7227 GN=mbo PE=1 SV=2	mbo	28	14	552244	562280	594370	610112	571300	603625	663030	643382	642815	630197	598284	625636	620709	613265	566488	640119	603163	623228
SJPG0119621.001	sp|Q9GYV5|NEMO_DROME	NF-kappa-B essential modulator OS=Drosophila melanogaster OX=7227 GN=key PE=1 SV=1	key	13	8	133426	124222	138660	127291	122617	119039	133826	130029	114753	117657	143745	122616	138567	134540	147961	118254	121299	124719
SJPG0106334.001	sp|Q9I7D3|CAPR1_DROME	Caprin homolog OS=Drosophila melanogaster OX=7227 GN=Capr PE=1 SV=1	Capr	69	22	1.15425e+06	1.01398e+06	1.26997e+06	1.34431e+06	1.13822e+06	1.21773e+06	1.27475e+06	1.20078e+06	1.00894e+06	1.01594e+06	1.30759e+06	1.21518e+06	1.21151e+06	1.30437e+06	1.12815e+06	1.23855e+06	1.05657e+06	1.21161e+06
SJPG0100191.001	sp|Q9I7F7|ACKL_DROME	Activated Cdc42 kinase-like OS=Drosophila melanogaster OX=7227 GN=Ack-like PE=1 SV=3	Ack-like	3	2	14987.2	13581.7	12768.9	13734.2	17064.5	16257.4	18022.5	14504.1	14148.4	14637.2	18139.1	13374.3	16847.1	13956.1	19245.4	15475.5	13439.4	13340.3
SJPG0121049.001	sp|Q9I7H9|OGFD1_DROME	Prolyl 3-hydroxylase sudestada1 OS=Drosophila melanogaster OX=7227 GN=sud1 PE=2 SV=1	sud1	5	3	62259.3	60084.7	70807.5	77663.6	66593.5	72344.5	72208.8	75093.4	64612.6	67179.7	63330.4	74933.2	59010	61523.4	59808.3	65386.7	67216.2	66402.6
SJPG0117183.001	sp|Q9I7I7|SIRT2_DROME	NAD-dependent protein deacetylase Sirt2 OS=Drosophila melanogaster OX=7227 GN=Sirt2 PE=3 SV=1	Sirt2	23	11	813636	695275	805016	859678	945212	872213	929261	862598	744239	849899	966795	857502	857201	921921	981041	804744	809413	845536
SJPG0114744.001	sp|Q9I7K0|JUPIT_DROME	Microtubule-associated protein Jupiter OS=Drosophila melanogaster OX=7227 GN=Jupiter PE=1 SV=2	Jupiter	16	8	944965	731759	1.05927e+06	1.02888e+06	893117	1.00834e+06	860889	836598	640431	756554	1.04667e+06	885389	932940	986393	855654	936146	765539	759578
SJPG0114744.003	sp|Q9I7K0-3|JUPIT_DROME	Isoform B of Microtubule-associated protein Jupiter OS=Drosophila melanogaster OX=7227 GN=Jupiter	Jupiter	92	10	2.9366e+06	2.56968e+06	3.34846e+06	3.65093e+06	3.33683e+06	3.59229e+06	3.76122e+06	3.27773e+06	2.54251e+06	2.88696e+06	3.29331e+06	3.3608e+06	2.79455e+06	2.68348e+06	2.40527e+06	3.4489e+06	2.74545e+06	3.08579e+06
SJPG0119184.001	sp|Q9I7K5|TMEDE_DROME	Transmembrane emp24 domain-containing protein eca OS=Drosophila melanogaster OX=7227 GN=eca PE=2 SV=2	eca	29	7	4.43508e+06	4.04837e+06	4.40337e+06	4.39752e+06	4.28855e+06	4.2468e+06	4.5467e+06	3.88421e+06	3.73754e+06	3.78962e+06	4.19435e+06	4.39399e+06	4.34344e+06	4.47802e+06	4.38786e+06	4.37376e+06	4.00781e+06	4.37792e+06
SJPG0105701.001	sp|Q9I7K6|NASP_DROME	Protein NASP homolog OS=Drosophila melanogaster OX=7227 GN=CG8223 PE=1 SV=1	CG8223	17	8	629690	574655	705985	718075	605623	648246	721370	653276	593760	604222	736299	678622	630569	619438	589484	629111	547874	586254
SJPG0101201.001	sp|Q9I7M2|GTPBA_DROME	GTP-binding protein 10 homolog OS=Drosophila melanogaster OX=7227 GN=CG10628 PE=2 SV=2	CG10628	4	3	208550	172868	215729	184948	148324	165166	187824	157533	137311	151225	190378	161692	184164	167821	167496	159732	156827	171399
SJPG0118213.001	sp|Q9I7S8|PUR6_DROME	Multifunctional protein ADE2 OS=Drosophila melanogaster OX=7227 GN=ade5 PE=2 SV=2	ade5	249	29	1.56216e+07	1.83619e+07	1.70303e+07	1.49045e+07	1.25696e+07	1.16271e+07	1.42013e+07	1.5335e+07	1.64851e+07	1.2863e+07	1.47324e+07	1.33688e+07	1.51444e+07	1.44681e+07	1.38056e+07	1.52955e+07	1.4976e+07	1.55325e+07
SJPG0114938.001	sp|Q9I7T7|LAR4_DROME	La-related protein Larp4B OS=Drosophila melanogaster OX=7227 GN=Larp4B PE=1 SV=2	Larp4B	49	16	1.43139e+06	1.26887e+06	1.61795e+06	1.64388e+06	1.37644e+06	1.60577e+06	1.52128e+06	1.41491e+06	1.20346e+06	1.23671e+06	1.4752e+06	1.53693e+06	1.34047e+06	1.42421e+06	1.19009e+06	1.51176e+06	1.1902e+06	1.40272e+06
SJPG0120895.001	sp|Q9I7U4|TITIN_DROME	Titin OS=Drosophila melanogaster OX=7227 GN=sls PE=1 SV=3	sls	3209	598	1.87621e+07	2.00592e+07	1.86327e+07	1.94896e+07	1.95984e+07	1.97118e+07	1.97147e+07	2.03627e+07	2.09124e+07	2.07223e+07	1.93356e+07	1.99334e+07	1.93111e+07	1.88618e+07	1.93238e+07	1.98674e+07	2.02339e+07	2.01322e+07
SJPG0120895.003	sp|Q9I7U4-3|TITIN_DROME	Isoform B of Titin OS=Drosophila melanogaster OX=7227 GN=sls	sls	3261	615	1.8802e+07	2.00302e+07	1.87113e+07	1.95256e+07	1.95861e+07	1.97184e+07	1.96725e+07	2.03602e+07	2.08618e+07	2.06515e+07	1.93999e+07	1.98919e+07	1.93524e+07	1.88891e+07	1.93466e+07	1.98535e+07	2.0209e+07	2.00841e+07
SJPG0101423.001	sp|Q9I7X6|CARME_DROME	Carnosine N-methyltransferase OS=Drosophila melanogaster OX=7227 GN=CG11596 PE=1 SV=1	CG11596	11	4	185241	181770	177833	201178	183315	184351	199773	187121	171464	195757	176338	180486	174303	215945	197952	188682	170245	190358
SJPG0116068.001	sp|Q9NB04|PATJ_DROME	Patj homolog OS=Drosophila melanogaster OX=7227 GN=Patj PE=1 SV=2	Patj	20	8	528718	528593	491262	512731	530154	544120	521969	537441	523103	604567	561099	547181	536232	546429	549768	520212	532784	517046
SJPG0119491.001	sp|Q9NB71|HIW_DROME	E3 ubiquitin-protein ligase highwire OS=Drosophila melanogaster OX=7227 GN=hiw PE=1 SV=2	hiw	2	2	129502	105755	117852	122356	133482	117449	123654	125401	114504	141079	139012	134967	123971	122898	140988	120694	128490	129565
SJPG0118795.001	sp|Q9NBD7|CLASP_DROME	CLIP-associating protein OS=Drosophila melanogaster OX=7227 GN=chb PE=1 SV=1	chb	68	32	718416	585453	772171	736964	681018	745500	669192	654133	585661	656312	742338	710503	713276	736066	665324	682123	612419	618564
SJPG0121174.001	sp|Q9NBK5|TRC_DROME	Serine/threonine-protein kinase tricorner OS=Drosophila melanogaster OX=7227 GN=trc PE=1 SV=1	trc	42	13	612762	574724	631467	629023	614794	624784	600895	612681	573363	570307	623923	605522	615306	641997	618882	583476	580127	583166
SJPG0119033.001	sp|Q9NDJ2|DOM_DROME	Helicase domino OS=Drosophila melanogaster OX=7227 GN=dom PE=1 SV=2	dom	4	2	262182	222289	243973	267571	256756	279472	224050	241000	208245	278175	302497	267844	267288	316820	320822	239498	243678	244004
SJPG0117729.001	sp|Q9NDM2|GUTR1_DROME	Protein trapped in endoderm-1 OS=Drosophila melanogaster OX=7227 GN=Tre1 PE=1 SV=1	Tre1	6	3	252578	252817	237696	219331	251936	242338	226668	225815	231787	259278	247009	226367	267762	254622	281328	226899	261500	241466
SJPG0118036.001	sp|Q9NEF6|VATD2_DROME	Probable V-type proton ATPase subunit D 2 OS=Drosophila melanogaster OX=7227 GN=Vha36-3 PE=3 SV=1	Vha36-3	67	10	5.09749e+06	5.78171e+06	4.77203e+06	4.82268e+06	5.58075e+06	5.31233e+06	5.14541e+06	5.43008e+06	5.89049e+06	6.00272e+06	4.93148e+06	5.55765e+06	5.38385e+06	5.07546e+06	5.53128e+06	4.80613e+06	5.67134e+06	5.34025e+06
SJPG0117159.001	sp|Q9NFP5|SH3BG_DROME	SH3 domain-binding glutamic acid-rich protein homolog OS=Drosophila melanogaster OX=7227 GN=Sh3beta PE=1 SV=2	Sh3beta	68	13	9.22684e+06	6.92446e+06	9.66712e+06	9.45584e+06	8.64527e+06	9.46113e+06	7.58102e+06	7.53613e+06	6.54164e+06	7.52669e+06	9.13723e+06	8.02628e+06	8.14305e+06	8.85139e+06	7.62659e+06	8.21769e+06	6.75979e+06	6.41491e+06
SJPG0114404.001	sp|Q9NFT7|HXK2_DROME	Hexokinase type 2 OS=Drosophila melanogaster OX=7227 GN=Hex-t2 PE=2 SV=4	Hex-t2	54	17	584646	645566	593443	520219	710387	737207	617330	702755	704641	791353	525615	616674	638327	684306	645091	625794	734378	625182
[truncated: 6,589 more rows]

## Sheet: Ctrl vs Ub2
Protein Group#	Protein Accession #	Protein Description	GN	PSM#	Total Peptide#	sig126 (Ctrl1)	sig127N (Ctrl2)	sig127C (Ctrl3)	sig128N (Ub2_1)	sig128C (Ub2_2)	sig129N (Ub2_3)	Log2Fold(Ctrl1,Ctrl2,Ctrl3/Ub2_1,Ub2_2,Ub2_3)	p-value_CtrlvsUb2_Ctrl1,Ctrl2,Ctrl3:Ub2_1,Ub2_2,Ub2_3
[truncated: 7,872 more rows]

[truncated: 13 more sheets: Ctrl vs Ub2;p<0.05log2+-0.58, Ctrl vs Ub2GG, Ctrl vs Ub2GG;p<0.05log2+-0.58, Ub2 vs Ub2GG, Ub2 vs Ub2GG;p<0.05log2+-0.58, Ctrl vs Ub4GG, Ctrl vs Ub4GG;p<0.05log2+-0.58, Ctrl vs Ub6, Ctrl vs Ub6;p<0.05log2+-0.58, Ctrl vs Ub6GG, Ctrl vs Ub6GG;p<0.05log2+-0.58, Ub6 vs Ub6GG, Ub6 vs Ub6GG;p<0.05log2+-0.58]
